# Supplementary material for: Quantifying health facility service readiness for small and sick newborn care: comparing standards-based and WHO level-2 + scoring for 64 hospitals implementing with NEST360 in Kenya, Malawi, Nigeria, and Tanzania
Source: BMC Pediatr. 2024 Mar 12;23(Suppl 2):656. doi: 10.1186/s12887-024-04578-5 (PMC10935770; doi:10.1186/s12887-024-04578-5)
Supplement: Supplementary file 1 — Additional file 1. Items included in standards-based service readiness score by health system building blocks. [file 12887_2024_4578_MOESM1_ESM.xlsx]

## Sheet: Sheet1
Medical devices and supplies
Does this facility have a pharmacy/drugstore?
Is the pharmacy accessible 24 hours a day 7 days per week?
Is there a drug inventory register/system?
How often do you carry out inventory of drug stock?
Is a "First-expired-First-out" system for supply management used?
For observation only: Are all drugs stored away from the ground?
Is there a functioning thermometer indicating the room temperature in at least one room in the pharmacy?
Does the pharmacy have at least one functioning electric/gas (liquid or compressed) refrigerator?
Does the pharmacy have at least one functioning solar refrigerator?
Are prices of drugs publicly displayed anywhere in the hospital?
Azidothymidine/Zidovudine (AZT) (oral), availability and stockouts in last 4 weeks
Nevirapine (NVP) (oral), availability and stockouts in last 4 weeks
Dextrose 10% with normal saline, availability and stockouts in last 4 weeks
Dextrose 5% with normal saline, availability and stockouts in last 4 weeks
Dextrose/glucose 10%, availability and stockouts in last 4 weeks
Potassium chloride (KCL) 7.5%, 10%, 15%, availability and stockouts in last 4 weeks
Sodium chloride 0.9%, availability and stockouts in last 4 weeks
Ringer's lactate, availability and stockouts in last 4 weeks
Water for injection, availability and stockouts in last 4 weeks
Amoxicillin (oral suspension), availability and stockouts in last 4 weeks
Amoxicillin (injection), availability and stockouts in last 4 weeks
Amikacin, availability and stockouts in last 4 weeks
Ampicillin (IV or IM), availability and stockouts in last 4 weeks
Ampicillin (oral), availability and stockouts in last 4 weeks
Benzathine benzylpenicillin (IM), availability and stockouts in last 4 weeks
Benzylpenicillin (Penicillin G) (IV or IM), availability and stockouts in last 4 weeks
Cefotaxime (IV or IM), availability and stockouts in last 4 weeks
Ceftriaxone (IV or IM), availability and stockouts in last 4 weeks
Flucloxacillin/cloxacillin (IV or IM), availability and stockouts in last 4 weeks
Flucloxacillin (oral), availability and stockouts in last 4 weeks
Gentamicin (IV or IM), availability and stockouts in last 4 weeks
Isoniazid (oral), availability and stockouts in last 4 weeks
Meropenem, availability and stockouts in last 4 weeks
Metronidazole (IV), availability and stockouts in last 4 weeks
Metronidazole (oral), availability and stockouts in last 4 weeks
Piperazine, availability and stockouts in last 4 weeks
Penicillin G Procaine (IM only), availability and stockouts in last 4 weeks
Procaine benzylpenicillin (IM), availability and stockouts in last 4 weeks
Tetracycline 1% eye ointment, availability and stockouts in last 4 weeks
Vancomycin, availability and stockouts in last 4 weeks
Antibiotic drops (moxifloxacin/betadine), availability and stockouts in last 4 weeks
Paraldehyde (rectal), availability and stockouts in last 4 weeks
Phenobarbital (IV or IM), availability and stockouts in last 4 weeks
Phenobarbital (oral), availability and stockouts in last 4 weeks
Phenytoin (IV), availability and stockouts in last 4 weeks
BCG vaccine, availability and stockouts in last 4 weeks
Hepatitis B, availability and stockouts in last 4 weeks
Oral poliomyelitis vaccine, availability and stockouts in last 4 weeks
Tetanus immunoglobulin (HTIG) (IM), availability and stockouts in last 4 weeks
Morphine (IV), availability and stockouts in last 4 weeks
Morphine (oral), availability and stockouts in last 4 weeks
Paracetamol (oral), availability and stockouts in last 4 weeks
Paracetamol (suppository), availability and stockouts in last 4 weeks
Paracetamol (injection), availability and stockouts in last 4 weeks
Dexamethasone (IM), availability and stockouts in last 4 weeks
Adrenaline/epinephrine (IV), availability and stockouts in last 4 weeks
Calcium gluconate 10% (injection), availability and stockouts in last 4 weeks
Hydrocortisone (injection), availability and stockouts in last 4 weeks
Naloxone (IV), availability and stockouts in last 4 weeks
Acyclovir (IV), availability and stockouts in last 4 weeks
Acyclovir 3% topical eye ointment, availability and stockouts in last 4 weeks
Aminophylline, availability and stockouts in last 4 weeks
Anti-Rho (D) immune globulin (injection), availability and stockouts in last 4 weeks
Artificial tear drops, availability and stockouts in last 4 weeks
Caffeine citrate (oral), availability and stockouts in last 4 weeks
Caffeine citrate (IV), availability and stockouts in last 4 weeks
Chlorhexidine digluconate 7.1% gel (delivering 4% chlorhexidine), availability and stockouts in last 4 weeks
Dilating eye drops (tropicamide 0.5% + phenylepherine 2.5%), availability and stockouts in last 4 weeks
Ethambutol, availability and stockouts in last 4 weeks
Ferrous fumarate (oral syrup), availability and stockouts in last 4 weeks
Folic acid, availability and stockouts in last 4 weeks
Fluconazole (IV), availability and stockouts in last 4 weeks
Fluconazole (oral), availability and stockouts in last 4 weeks
Furosemide (IV), availability and stockouts in last 4 weeks
Furosemide (oral), availability and stockouts in last 4 weeks
Glycerin chip, availability and stockouts in last 4 weeks
Hepatitis B immune globulin (HBIG), availability and stockouts in last 4 weeks
Human milk fortifier, availability and stockouts in last 4 weeks
Lidocaine solution, availability and stockouts in last 4 weeks
Local anesthetic eye drops (proparacaine 0.5%), availability and stockouts in last 4 weeks
Miconazole cream (or equivalent e.g. gentian violet), availability and stockouts in last 4 weeks
Multivitamin, availability and stockouts in last 4 weeks
Nystatin (oral solution), availability and stockouts in last 4 weeks
Nystatin (cream), availability and stockouts in last 4 weeks
Oral rehydration solution, availability and stockouts in last 4 weeks
Phosphate solution, availability and stockouts in last 4 weeks
Sucrose 30% (oral), availability and stockouts in last 4 weeks
Surfactant, availability and stockouts in last 4 weeks
Vitamin K1 (Phytomenadione) (IV or IM), availability and stockouts in last 4 weeks
Water based lubricant, availability and stockouts in last 4 weeks
Zinc oxide cream, availability and stockouts in last 4 weeks
Gentamicin (injection), availability and stockouts in last 4 weeks
Does this facility have a laboratory?
Is the laboratory operational 24 hours per day 7 days per week?
Does the laboratory have backup power?
Is there a set of biosafety guidelines?
Is there a set of internal quality control guidelines?
Is there a set of standard operating procedures (SOPs)?
Does the health facility have a lab management team?
Is an inventory of laboratory supplies kept?
Refrigerator for blood bank, availability and functionality
Test tubes, availability and stockouts in last 4 weeks
Microscope slides, availability and stockouts in last 4 weeks
Blood lancets, availability and stockouts in last 4 weeks
Cotton wool, availability and stockouts in last 4 weeks
Test tube rack, availability and stockouts in last 4 weeks
0.9% Sodium chloride solution, availability and stockouts in last 4 weeks
20% Bovine albumin, availability and stockouts in last 4 weeks
Centrifuge, electric, availability and functionality
37°C Water bath (or incubator), availability and functionality
Pipettes volumetric, availability and stockouts in last 4 weeks
Blood typing reagents, availability and stockouts in last 4 weeks
Cross-matching reagents, availability and stockouts in last 4 weeks
Bags for collecting blood and airway needle for giving blood, availability and stockouts in last 4 weeks
Artery forceps, availability and stockouts in last 4 weeks
Anticoagulant bottles (small), availability and stockouts in last 4 weeks
Anticoagulant bottles (large), availability and stockouts in last 4 weeks
Scale for blood collection, availability and functionality
Compound microscope, availability and functionality
Immersion oil, availability and stockouts in last 4 weeks
Glass rods, availability and stockouts in last 4 weeks
Sink or staining tank, availability and functionality
Measuring cylinder, polypropylene, availability and stockouts in last 4 weeks
Wash bottle, availability and stockouts in last 4 weeks
Bottle with buffered water, availability and stockouts in last 4 weeks
Blood culture bottle (adult), availability and stockouts in last 4 weeks
Blood culture bottle (pediatric), availability and stockouts in last 4 weeks
Timer clock with alarm, availability and functionality
Rack for drying slides, availability and stockouts in last 4 weeks
Giemsa stain, availability and stockouts in last 4 weeks
Wright stain/Eosin, availability and stockouts in last 4 weeks
Funnel and filter paper, availability and stockouts in last 4 weeks
Methanol, availability and stockouts in last 4 weeks
Refrigerator for laboratory supplies, availability and functionality
Freezer, availability and functionality
Glass containers with lids, availability and stockouts in last 4 weeks
Counting chamber (differential counter), availability and functionality
Pipette, 5ml, availability and stockouts in last 4 weeks
Pipette, graduated 1.0ml, availability and stockouts in last 4 weeks
Dropping pipette, availability and stockouts in last 4 weeks
Cover slips, availability and stockouts in last 4 weeks
Petri dishes, availability and stockouts in last 4 weeks
Culture media, availability and stockouts in last 4 weeks
Kidney dishes, availability and stockouts in last 4 weeks
Tally counter, availability and functionality
Hemoglobinometer (specify brand below), availability and functionality
Hydrochloric acid solution, availability and stockouts in last 4 weeks
Spectrophotometer (e.g. symex, screenplus), availability and functionality
Microhematocrit centrifuge (manual or electric), availability and functionality
Balance for weighing reagents, availability and functionality
Heparinized capillary tubes, 75mm x 1.5mm, availability and stockouts in last 4 weeks
Ethanol, availability and stockouts in last 4 weeks
Beakers, availability and stockouts in last 4 weeks
Lugol's iodine solution, availability and stockouts in last 4 weeks
CD4 machine, availability and functionality
Sterile picks/loops, availability and outsourcing
Blood glucose (e.g. glucometer and test strips), availability and outsourcing
C-reactive protein (CRP), availability and outsourcing
Electrolytes, availability and outsourcing
Urea, availability and outsourcing
Calcium, availability and outsourcing
Magnesium, availability and outsourcing
Creatinine, availability and outsourcing
Serum bilirubin (conjugated), availability and outsourcing
Serum bilirubin (unconjugated), availability and outsourcing
Cerebrospinal fluid analysis (glucose and protein), availability and outsourcing
Liver function testing, availability and outsourcing
Blood gas analysis, availability and outsourcing
Urine dipstick for urinalysis that measures: pH, proteins, glucose, ketones, blood nitrates, leucocytes, availability and outsourcing
Glucose 6-phosphate dehydrogenase deficiency (G6PD) screening, availability and outsourcing
Albumin, availability and outsourcing
Coagulation profile, availability and outsourcing
Full blood count (FBC)/Full blood examination (FBE), availability and outsourcing
Hemoglobin (hemocue) or hematocrit testing (erythrocyte volume fraction), availability and outsourcing
Culture on samples of blood, availability and outsourcing
Sensitivity on samples of blood, availability and outsourcing
Culture on samples of pus, availability and outsourcing
Sensitivity on samples of pus, availability and outsourcing
Culture on samples of cerebrospinal fluid, availability and outsourcing
Sensitivity on samples of cerebrospinal fluid, availability and outsourcing
Culture on samples of urine, availability and outsourcing
Sensitivity on samples of urine, availability and outsourcing
Cerebrospinal cell count, availability and outsourcing
Gram staining, availability and outsourcing
Stool analysis, availability and outsourcing
GBS screening, availability and outsourcing
TB testing (Tuberculin skin testing), availability and outsourcing
TB testing (Ziehl-Neilsen staining), availability and outsourcing
TB testing (GeneXpert), availability and outsourcing
Malaria testing (blood film microscopy or rapid diagnostic tests for neonatal malaria), availability and outsourcing
Do you have a protocol for reporting culture results back to the neonatal unit?
How long does it usually take to receive results for a suspected sepsis test?
Azidothymidine/Zidovudine (AZT) (oral), availability and stockouts in last 4 weeks
Nevirapine (NVP) (oral), availability and stockouts in last 4 weeks
Dextrose/glucose 10%, availability and stockouts in last 4 weeks
Sodium chloride 0.9%, availability and stockouts in last 4 weeks
Ringer's lactate, availability and stockouts in last 4 weeks
Water for injection, availability and stockouts in last 4 weeks
Amoxicillin (oral suspension), availability and stockouts in last 4 weeks
Amoxicillin (injection), availability and stockouts in last 4 weeks
Amikacin (injection), availability and stockouts in last 4 weeks
Ampicillin (IV or IM), availability and stockouts in last 4 weeks
Benzathine benzylpenicillin (IM), availability and stockouts in last 4 weeks
Benzylpenicillin (Penicillin G) (IV or IM), availability and stockouts in last 4 weeks
Cefotaxime (IV or IM), availability and stockouts in last 4 weeks
Ceftriaxone (IV or IM), availability and stockouts in last 4 weeks
Flucloxacillin/cloxacillin (IV or IM), availability and stockouts in last 4 weeks
Gentamicin (IV or IM), availability and stockouts in last 4 weeks
Meropenem, availability and stockouts in last 4 weeks
Tetracycline 1% eye ointment, availability and stockouts in last 4 weeks
Paraldehyde (rectal), availability and stockouts in last 4 weeks
Phenobarbital (IV or IM), availability and stockouts in last 4 weeks
Paracetamol (oral), availability and stockouts in last 4 weeks
Paracetamol (injection), availability and stockouts in last 4 weeks
Adrenaline/epinephrine (IV), availability and stockouts in last 4 weeks
Calcium gluconate 10% (injection), availability and stockouts in last 4 weeks
Hydrocortisone (injection), availability and stockouts in last 4 weeks
Naloxone (IV), availability and stockouts in last 4 weeks
Acyclovir (IV), availability and stockouts in last 4 weeks
Aminophylline, availability and stockouts in last 4 weeks
Caffeine citrate (oral), availability and stockouts in last 4 weeks
Chlorhexidine digluconate 7.1% gel (delivering 4% chlorhexidine), availability and stockouts in last 4 weeks
Furosemide (IV), availability and stockouts in last 4 weeks
Miconazole cream (or equivalent e.g. gentian violet), availability and stockouts in last 4 weeks
Multivitamin, availability and stockouts in last 4 weeks
Nystatin (oral solution), availability and stockouts in last 4 weeks
Vitamin K1 (Phytomenadione) (IV or IM), availability and stockouts in last 4 weeks
Water based lubricant, availability and stockouts in last 4 weeks
Soap, availability and stockouts in last 4 weeks
Antiseptics, availability and stockouts in last 4 weeks
Disposable latex examination gloves, availability and stockouts in last 4 weeks
Heavy duty gloves, availability and stockouts in last 4 weeks
Non-sterile protective clothing, availability and stockouts in last 4 weeks
Bleach or bleaching powder (e.g. chlorine), availability and stockouts in last 4 weeks
Prepared disinfection solution, availability and stockouts in last 4 weeks
Mayo stand (or equivalent to establish sterile field), availability and stockouts in last 4 weeks
Surgeon's handbrush with nylon bristles, availability and stockouts in last 4 weeks
Mop, availability and stockouts in last 4 weeks
Chlorhexidine (7%) gel, availability and stockouts in last 4 weeks
Ethanol, availability and stockouts in last 4 weeks
Povidone iodine, availability and stockouts in last 4 weeks
Alcohol-based rub, availability and stockouts in last 4 weeks
Hypochlorite, availability and stockouts in last 4 weeks
Gloves (disposable), availability and stockouts in last 4 weeks
Gloves (reusable), availability and stockouts in last 4 weeks
Face mask (dust/debris), availability and stockouts in last 4 weeks
Face mask (surgical), availability and stockouts in last 4 weeks
Face mask (N95), availability and stockouts in last 4 weeks
Face shield, availability and stockouts in last 4 weeks
Is there an inventory register/system for consumables used on the neonatal unit?
Baby nappies/diapers (cloth), availability and stockouts in last 4 weeks
Baby nappies/diapers (disposable) , availability and stockouts in last 4 weeks
Blood collection tube holders, availability and stockouts in last 4 weeks
Blood collection tubes (appropriate small size) e.g. vacuum tubes serum and EDTA 3ml and/or 6ml, availability and stockouts in last 4 weeks
Blood collection vacuum tube needles 22G, availability and stockouts in last 4 weeks
Blood pressure accessories including neonatal sized blood pressure cuff, availability and functionality
Blood pressure apparatus, availability and functionality
Blood pressure transducer (for central arterial lines), availability and stockouts in last 4 weeks
Capillary sample tubes (glass collection tubes), availability and stockouts in last 4 weeks
Clean blankets, towels, or linen (for drying baby), availability and stockouts in last 4 weeks
CT scanner (may be shared with other units), availability and functionality
Dressing trays/procedure trays (or equivalent) (sterile), availability and stockouts in last 4 weeks
Dressing trolley (or equivalent), availability and stockouts in last 4 weeks
Echocardiography, availability and functionality
Electrocardiogram (ECG) recorder (may be shared with other units), availability and functionality
ECG leads (reusable), availability and stockouts in last 4 weeks
ECG leads (consumable), availability and stockouts in last 4 weeks
ECG stickers, availability and stockouts in last 4 weeks
Embrace warmer, availability and functionality
Endotracheal tubes size 2, availability and stockouts in last 4 weeks
Endotracheal tubes size 2.5, availability and stockouts in last 4 weeks
Endotracheal tubes size 3, availability and stockouts in last 4 weeks
Endotracheal tubes size 3.5, availability and stockouts in last 4 weeks
Endotracheal tubes (any size), availability and stockouts in last 4 weeks
Flashlight/torch, availability and functionality
Gauze (any), availability and stockouts in last 4 weeks
Sterile gauze, availability and stockouts in last 4 weeks
Glucometer, availability and functionality
Glucometer test strips, availability and stockouts in last 4 weeks
Heated mattresses (e.g. for hot cots), availability and functionality
Hemoglobinometer, availability and functionality
Identification bands, availability and stockouts in last 4 weeks
Infantometer (height board or mat), availability and functionality
Intra-osseous needle (or 22G needles), availability and stockouts in last 4 weeks
IV cannula (22G or 24G or 26G), availability and stockouts in last 4 weeks
Kidney bowls (polypropylene or stainless steel), availability and stockouts in last 4 weeks
Lumbar puncture needles (or 23G needles), availability and stockouts in last 4 weeks
Magill's forceps, availability and stockouts in last 4 weeks
Measuring tape, availability and stockouts in last 4 weeks
MRI (may be shared with other units), availability and functionality
Nasogastric (NG) tubes size 3.5 with caps, availability and stockouts in last 4 weeks
Nasogastric (NG) tubes size 4 with caps, availability and stockouts in last 4 weeks
Nasogastric (NG) tubes size 5 with caps, availability and stockouts in last 4 weeks
Nasogastric (NG) tubes size 6 with caps, availability and stockouts in last 4 weeks
Nasogastric (NG) tubes size 8 with caps, availability and stockouts in last 4 weeks
Nasogastric (NG) tubes size 10 with caps, availability and stockouts in last 4 weeks
Newborn mittens, availability and stockouts in last 4 weeks
Newborn socks, availability and stockouts in last 4 weeks
Oxygen tubing, availability and stockouts in last 4 weeks
Padded boards and/or splints for neonates, availability and stockouts in last 4 weeks
pH monitors, availability and functionality
Pulse oximeter, availability and functionality
Neonatal sized pulse oximetry probes/sensors (reusable, match pulse oximeter), availability and functionality
Neonatal sized pulse oximetry probes/sensors (consumable, match pulse oximeter), availability and stockouts in last 4 weeks
Recharger for batteries, availability and functionality
Sample collection tubes (pus, cerebrospinal fluid), availability and stockouts in last 4 weeks
Scissors, availability and stockouts in last 4 weeks
Sepsis diagnostics (bedside only), availability and functionality
Spacer, availability and stockouts in last 4 weeks
Sterile (low flow) lancet for heel pricks, availability and stockouts in last 4 weeks
Sterile surgical blades , availability and stockouts in last 4 weeks
Stethoscope (neonatal), availability and functionality
Suction catheters (size 5), availability and stockouts in last 4 weeks
Suction catheters (size 6), availability and stockouts in last 4 weeks
Suction catheters (size 8), availability and stockouts in last 4 weeks
Suction catheters (size 10), availability and stockouts in last 4 weeks
Suture set, availability and stockouts in last 4 weeks
Swabs and/or cotton wool balls, availability and stockouts in last 4 weeks
Thermometers (analog for newborns that measure 32°C-43°C; must measure below 35.5°C), availability and functionality
Thermometers (digital for newborns that measure 32°C-43°C; must measure below 35.5°C), availability and functionality
Tourniquet (or rubber band for scalp vein), availability and stockouts in last 4 weeks
Ultrasound scanner (portable) with appropriate probes (may be shared with other units), availability and functionality
Umbilical cord clamp (cord ties/sterile thread or sterile ligatures or clamp of Barr), availability and stockouts in last 4 weeks
Umbilical vein catheters size 3.5, availability and stockouts in last 4 weeks
Umbilical vein catheters size 5, availability and stockouts in last 4 weeks
Urinary catheter sizes 3 or 4 or 5, availability and stockouts in last 4 weeks
Urine bags (pediatric), availability and stockouts in last 4 weeks
Urine dipsticks (e.g. Multistix), availability and stockouts in last 4 weeks
Patient monitors (at least 3 of: NIBP, HR, SpO2, ECG, RR, Temp) with accessories, availability and functionality
Wall clock/timer with second hand, availability and functionality
Weighing scales for newborns (manual), availability and functionality
Weighing scales for newborns (digital), availability and functionality
X-ray viewer (negatoscope) (may be shared with other units), availability and functionality
Bag self-inflating (neonatal size), availability and functionality
Neonatal sized face masks (size 0), availability and functionality
Neonatal sized face masks (size 1), availability and functionality
Penguin sucker, availability and stockouts in last 4 weeks
Resuscitation mannequin (for practice), availability and stockouts in last 4 weeks
T piece resuscitator, availability and functionality
Continuous temperature monitor (not part of radiant warmer), availability and functionality
Radiant warmer, availability and functionality
Incubator, availability and functionality
Plastic bags/cling film, availability and stockouts in last 4 weeks
Newborn hats/caps (including preterm sizes), availability and stockouts in last 4 weeks
Radiant warmer probes, availability and stockouts in last 4 weeks
Temperature probes (reusable), availability and stockouts in last 4 weeks
Temperature probes (consumable), availability and stockouts in last 4 weeks
KMC Wrappers, availability and stockouts in last 4 weeks
Adhesive tape, availability and stockouts in last 4 weeks
Infusion pump (delivers larger doses than syringe pump), availability and functionality
Neonatal IV tubing/infusion set with burette 100-150ml, sterile, single use, availability and stockouts in last 4 weeks
IV infusion stands without castors, availability and stockouts in last 4 weeks
IV infusion stands on castors, availability and stockouts in last 4 weeks
Sterile needles (19-26 gauge) or butterfly set (23-25 gauge), availability and stockouts in last 4 weeks
Sterile syringes (size 1), availability and stockouts in last 4 weeks
Sterile syringes (size 2), availability and stockouts in last 4 weeks
Sterile syringes (size 5), availability and stockouts in last 4 weeks
Sterile syringes (size 10), availability and stockouts in last 4 weeks
Stopcocks 2 or 3 way, availability and stockouts in last 4 weeks
Syringe pumps (single phase, delivers microdoses), availability and functionality
Rapid blood sugar testing strips/paper reagent strips or equivalent, availability and stockouts in last 4 weeks
Apnea monitor, availability and functionality
Respiratory rate monitor, availability and functionality
Nasal prongs (1 mm), availability and stockouts in last 4 weeks
Nasal prongs (2 mm), availability and stockouts in last 4 weeks
Oxygen blenders, availability and functionality
Oxygen, bottled/cylinder, availability and functionality
Oxygen concentrator, availability and functionality
Filters (spare, each type needed for concentrator), availability and stockouts in last 4 weeks
Oxygen humidifiers, availability and functionality
Oxygen flow splitter for newborn, availability and functionality
Oxygen cannula, availability and stockouts in last 4 weeks
Suction pump (portable, electrical with accessories), availability and functionality
Suction pump (manual, non-electric power dependent), availability and functionality
Feeding bottles, availability and stockouts in last 4 weeks
Breast pumps (battery powered), availability and functionality
Breastmilk substitute, availability and stockouts in last 4 weeks
Breast model to demonstrate how to express milk, availability and stockouts in last 4 weeks
Collection containers (for expressed breastmilk), availability and stockouts in last 4 weeks
Dolls for nurses to model position and attachment for breastfeeding, availability and stockouts in last 4 weeks
Feeding cups, availability and stockouts in last 4 weeks
Feeding syringes (any), availability and stockouts in last 4 weeks
Sterile feeding syringes, availability and stockouts in last 4 weeks
Litmus paper/testing strips (or equivalent), availability and stockouts in last 4 weeks
Phototherapy lights - LED, availability and functionality
Phototherapy lights - fluorescent, availability and functionality
Spare phototherapy LED bulbs, availability and functionality
Spare phototherapy fluorescent bulbs, availability and functionality
Photolight meter and/or phototherapy calibrator, availability and functionality
Eye patches/eye shields, availability and stockouts in last 4 weeks
Exchange transfusion sets (may be shared with any unit), availability and stockouts in last 4 weeks
Icterometer, availability and stockouts in last 4 weeks
Bilirubinometer, availability and functionality
Test strips for bilirubinometer, availability and stockouts in last 4 weeks
Transcutaneous bilirubinometers, availability and functionality
CPAP driver system (standard or bubble CPAP) with accessories, availability and functionality
CPAP hats, availability and stockouts in last 4 weeks
CPAP nasal cannula, availability and stockouts in last 4 weeks
CPAP prongs, availability and stockouts in last 4 weeks
CPAP tubing, availability and stockouts in last 4 weeks
Distilled water, availability and stockouts in last 4 weeks
Respirator/ventilators plus accessories, availability and functionality
Portable x-ray (may be shared with other units), availability and functionality
iSTAT machine (hand-held blood gas analyzer), availability and functionality
Cartridges for iSTAT, availability and stockouts in last 4 weeks
Infant laryngoscope, availability and functionality
Laryngoscope light bulb (spare), availability and stockouts in last 4 weeks
Transilluminators, availability and functionality
Chest drain set, availability and stockouts in last 4 weeks
Drainage tubing and under water seal drainage bottle plus accessories, availability and stockouts in last 4 weeks
CO2 detector (capnometer), availability and functionality
Indirect ophthalmoscope (with small pupil adjustments), availability and functionality
Condensing lenses 20D for indirect ophthalmoscope, availability and stockouts in last 4 weeks
Condensing lenses 28D for indirect ophthalmoscope, availability and stockouts in last 4 weeks
Neonatal lid speculums (Alfonso), availability and stockouts in last 4 weeks
Scleral depressors (Schoket/wire vectis), availability and stockouts in last 4 weeks
Solution for corneal wetting (e.g. Ringer's lactate), availability and stockouts in last 4 weeks
Laser (may be shared with other units), availability and functionality
Portable diode/green laser with indirect delivery system (may be shared with other units), availability and functionality
Laser goggles, availability and stockouts in last 4 weeks
What, if any, personal protective equipment (PPE) is available in the workshop?
Power cables, availability and stockouts in last 4 weeks
9V batteries, availability and stockouts in last 4 weeks
AA batteries, availability and stockouts in last 4 weeks
AAA batteries, availability and stockouts in last 4 weeks
Fuses (various), availability and stockouts in last 4 weeks
Batteries, availability and stockouts in last 4 weeks
Neonatal sized pulse oximetry probe (reusable, clip), availability and stockouts in last 4 weeks
Neonatal sized pulse oximetry probe (reusable, wrap), availability and stockouts in last 4 weeks
Recharger for batteries, availability and stockouts in last 4 weeks
Temperature probe, availability and stockouts in last 4 weeks
Circuit board (control), availability and stockouts in last 4 weeks
Circuit board (heating element), availability and stockouts in last 4 weeks
Power supply unit, availability and stockouts in last 4 weeks
LCD, availability and stockouts in last 4 weeks
Heating element, availability and stockouts in last 4 weeks
Circuit board (control), availability and stockouts in last 4 weeks
Heating element, availability and stockouts in last 4 weeks
Temperature probe, availability and stockouts in last 4 weeks
Fan, availability and stockouts in last 4 weeks
Control panel (membrane or LCD), availability and stockouts in last 4 weeks
Pressure regulator, availability and stockouts in last 4 weeks
Stop valve, availability and stockouts in last 4 weeks
Cap, availability and stockouts in last 4 weeks
Pressure gauge, availability and stockouts in last 4 weeks
Flowmeter, availability and stockouts in last 4 weeks
Pigtail with Safety Wire, availability and stockouts in last 4 weeks
Flowmeter, availability and stockouts in last 4 weeks
Circuit board (control), availability and stockouts in last 4 weeks
Circuit board (oxygen monitoring), availability and stockouts in last 4 weeks
Circuit board (fan), availability and stockouts in last 4 weeks
Fan, availability and stockouts in last 4 weeks
Solenoid valves (4-way), availability and stockouts in last 4 weeks
Solenoid valves (equalization), availability and stockouts in last 4 weeks
Molecular sieve beds, availability and stockouts in last 4 weeks
Power supply unit, availability and stockouts in last 4 weeks
Intake Filter (internal, fine particle), availability and stockouts in last 4 weeks
Intake Filter (external, gross particle), availability and stockouts in last 4 weeks
Reservoir tank, availability and stockouts in last 4 weeks
Resonator, availability and stockouts in last 4 weeks
Compressor, availability and stockouts in last 4 weeks
Compressor rebuild component, availability and stockouts in last 4 weeks
Starting capacitor, availability and stockouts in last 4 weeks
Flowmeter, availability and stockouts in last 4 weeks
Pump assembly, availability and stockouts in last 4 weeks
Vacuum gauge, availability and stockouts in last 4 weeks
Filter (bacterial), availability and stockouts in last 4 weeks
Collection reservoir, availability and stockouts in last 4 weeks
Collection reservoir lid, availability and stockouts in last 4 weeks
Power supply unit, availability and stockouts in last 4 weeks
Piston assembly, availability and stockouts in last 4 weeks
Vacuum gauge, availability and stockouts in last 4 weeks
Filter (bacterial), availability and stockouts in last 4 weeks
Collection reservoir and lid, availability and stockouts in last 4 weeks
Circuit board (control), availability and stockouts in last 4 weeks
Power supply unit, availability and stockouts in last 4 weeks
LED circuit or module, availability and stockouts in last 4 weeks
Control panel (membrane or LCD), availability and stockouts in last 4 weeks
Fluorescent bulb, availability and stockouts in last 4 weeks
Power supply unit, availability and stockouts in last 4 weeks
Pump assembly, availability and stockouts in last 4 weeks
Filter (internal, pump), availability and stockouts in last 4 weeks
Flowmeter, availability and stockouts in last 4 weeks
O-ring, availability and stockouts in last 4 weeks
Power supply unit, availability and stockouts in last 4 weeks
Digital Multi meter, digital, LED, with accessories; comparable or similar to Fluke brand piece , availability and stockouts in last 4 weeks
Penlight torch piece , availability and stockouts in last 4 weeks
Pocket magnifier piece , availability and stockouts in last 4 weeks
160 mm combination pliers (heavy duty) piece , availability and stockouts in last 4 weeks
Junior hack saw and blade piece , availability and stockouts in last 4 weeks
Hammer, soft-faced; 1 lb. piece, availability and stockouts in last 4 weeks
Hammer, ballpein; 1 lb. piece, availability and stockouts in last 4 weeks
Soldering station with iron; 240 Vac, 300-500 watts, availability and stockouts in last 4 weeks
Soldering wire, availability and stockouts in last 4 weeks
Soldering tip cleaner (solution or wire sponge), availability and stockouts in last 4 weeks
Desoldering pump or sucker, availability and stockouts in last 4 weeks
Solder braid wick, availability and stockouts in last 4 weeks
Imperial hex (Allen) key set , availability and stockouts in last 4 weeks
Tape measure; 3 meters; metal, metric piece, availability and stockouts in last 4 weeks
Metric hex (Allen) key set , availability and stockouts in last 4 weeks
Parallel tip screw driver; 6 x 3/16 in. piece , availability and stockouts in last 4 weeks
Flared screw driver; 4 x ¼ in piece , availability and stockouts in last 4 weeks
Diagonal cutter; 130 mm heavy duty piece , availability and stockouts in last 4 weeks
Straight tweezers piece , availability and stockouts in last 4 weeks
Polycarbonate brass trimmer set (7 items) , availability and stockouts in last 4 weeks
Insulated inspection screw driver (165 mm) piece , availability and stockouts in last 4 weeks
Offset blade screw driver (2x6mm) pieces , availability and stockouts in last 4 weeks
Adjustable wire stripper/crimping tool combination; 0.25 to 0.8 mm piece , availability and stockouts in last 4 weeks
Terminal screw driver piece , availability and stockouts in last 4 weeks
1.5 mm slot screw driver piece , availability and stockouts in last 4 weeks
2.5 mm slot screw driver piece , availability and stockouts in last 4 weeks
Reversible screw driver (No.1 and ¾ in. Blades) each , availability and stockouts in last 4 weeks
Engineer's files; wooden handle; hand, square, warding, half round, round and three square in plastic wallet set, availability and stockouts in last 4 weeks
Tx 8, Tx 10, Tx 15 and Tx 20 Torx, availability and stockouts in last 4 weeks
1.5 mm and 2.5 mm ball end drivers , availability and stockouts in last 4 weeks
1.5mm and 2.5 mm nut driver , availability and stockouts in last 4 weeks
Bevelled cutter; 4 in. piece, availability and stockouts in last 4 weeks
Small snipe nose pliers piece , availability and stockouts in last 4 weeks
Interchangeable Jeweller's screw drivers with 3 flats and 2 crosshead bits set, availability and stockouts in last 4 weeks
4 in. and 6 in. Adjustable spanner each , availability and stockouts in last 4 weeks
150 mm utility pliers (heavy duty) piece , availability and stockouts in last 4 weeks
Snap-off blade knife piece , availability and stockouts in last 4 weeks
Is there a storage location available for new equipment?
Which of the following, if any, are available today in the storage location for new equipment?
What minimum documentation is available for each equipment order?
Is there a Planned Preventive Maintenance System in use?
Are specific staff allocated to each ward?
Is there a Corrective Maintenance System in use?
Is there an existing referral system in use to send devices offsite for maintenance?
Are corrective repairs documented?
Is there a decommissioning system in use?
Is there a clear, written procedure for decommissioning?
Is there an inventory of decommissioned equipment?
Are equipment leasing & servicing contracts in use?
Is an electronic maintenance system in use?
Are monthly reports developed to report to any of the following audiences?
Is there a procurement plan in place for medical devices?
Are there guidelines or a system for receiving equipment donations?
Is there an inventory list of all the equipment in this unit?
Repairing CPAP Device: Does your facility provide this service?
Repairing Oxygen Concentrators: Does your facility provide this service?
Provide Routine Maintenance on Oxygen Concentrators: Does your facility provide this service?
Repairing Phototherapy Lights: Does your facility provide this service?
Providing Routine Maintenance on Phototherapy Lights: Does your facility provide this service?
Human resources
Prevention of neonatal infections protocol, availability and accessibility
Handwashing wall chart, availability and accessibility
Cleaning the neonatal unit guidelines, availability and accessibility
Cleaning medical equipment guidelines, availability and accessibility
Maintaining medical equipment guidelines, availability and accessibility
Infection control guidelines, availability and accessibility
Early diagnosis and management of neonatal infections protocol, availability and accessibility
Drug doses, dilutions and preparations for the neonatal unit guidelines, availability and accessibility
Safe and rational use of antibiotics and other medications based on weight and age guidelines, availability and accessibility
Prescription chart, availability and accessibility
Care of small and sick newborns in outbreak guidelines, availability and accessibility
Accidental needle prick protocol, availability and accessibility
How many laboratory technicians are currently employed by this facility?
Is there a dedicated technician for repairing equipment available at this facility?
How many biomedical engineers are currently employed in the maintenance department?
How many medical technicians/biomeds are currently employed in the maintenance department?
How many spare parts requisition managers are currently employed in the maintenance department?
How many tools requisition managers are currently employed in the maintenance department?
How many electricians are currently employed in the maintenance department?
How many plumbers are currently employed in the maintenance department?
How many carpenters are currently employed in the maintenance department?
How many bricklayers are currently employed in the maintenance department?
How many painters are currently employed in the maintenance department?
Repairing CPAP Device: Were you trained during pre-service training on how to provide this service?
Repairing CPAP Device: Have you ever received a course on how to provide this service?
Repairing CPAP Device: Have you ever received on the job training on how to provide this service?
Repairing Oxygen Concentrators: Were you trained during pre-service training on how to provide this service?
Repairing Oxygen Concentrators: Have you ever received a course on how to provide this service?
Repairing Oxygen Concentrators: Have you ever received on the job training on how to provide this service?
Provide Routine Maintenance on Oxygen Concentrators: Were you trained during pre-service training on how to provide this service?
Provide Routine Maintenance on Oxygen Concentrators: Have you ever received a course on how to provide this service?
Provide Routine Maintenance on Oxygen Concentrators: Have you ever received on the job training on how to provide this service?
Repairing Phototherapy Lights: Were you trained during pre-service training on how to provide this service?
Repairing Phototherapy Lights: Have you ever received a course on how to provide this service?
Repairing Phototherapy Lights: Have you ever received on the job training on how to provide this service?
Providing Routine Maintenance on Phototherapy Lights: Were you trained during pre-service training on how to provide this service?
Providing Routine Maintenance on Phototherapy Lights: Have you ever received a course on how to provide this service?
Providing Routine Maintenance on Phototherapy Lights: Have you ever received on the job training on how to provide this service?
Of those providing care to newborns, how many have had formal training in newborn care (e.g. HBB, COIN, ETAT+, ENC, EmONC etc.)? (general nurses)
Of those providing care to newborns, how many have had formal training in newborn care (e.g. HBB, COIN, ETAT+, ENC, EmONC etc.)? (neonatal/pediatric nurses)
Of those providing newborn care, how many have had formal training in newborn care (e.g. HBB, COIN, ETAT+, ENC, EmONC etc.)? (general nurses, locum)
Of those providing newborn care, how many have had formal training in newborn care (e.g. HBB, COIN, ETAT+, ENC, EmONC etc.)? (neonatal/pediatric nurses, locum)
How many provide care to newborns? (clinical officers)
How many established positions does this facility have for neonatal ward clerks?
How many established positions does this facility have for (Bio)med Technicians/Engineers?
How many established positions does this facility have for laboratory technicians?
Are you on a short term (<1 year) or long term (>1 year) contract?
When did you last receive any on-the- job training in newborn health?
Do you currently have a written job description for your position?
Does this facility have a written management structure or an organogram that details reporting relationships?
Is the reporting structure for administrative purposes clear to you?
Do you ever complete or make reports that are sent to the next administrative level?
Does this facility have a policy on staff rotation to different units in the facility?
Do you have an up-to-date daily staff rota which details the shift of all clinical staff in the neonatal unit? If yes, how many weeks does it cover?
Do you have a designated person who develops the staff rota for nurses in the neonatal unit?
How many hours did you work in the last 7 days?
How many nights in a row did you work when you were last on night duty?
How many nights off did you receive after being on night duty?
BEmOC and CEmOC guidelines, availability and accessibility
Essential newborn care guidelines (e.g. guidelines on breastfeeding, cord care, KMC, newborn danger signs, etc.), availability and accessibility
Wall charts/action sequences for neonatal resuscitation (e.g. HBB flowchart, ETAT+ flowchart), availability and accessibility
Neonatal resuscitation guidelines, availability and accessibility
Thermal protection guidelines, availability and accessibility
PMTCT guidelines, availability and accessibility
Standards on immediate initiation and exclusive breastfeeding, availability and accessibility
Maternal, Infant and Young Child Nutrition guidelines, availability and accessibility
"Ten steps to successful breastfeeding" or implementation of International Code of Marketing of Breast-milk Substitutes written policy, availability and accessibility
Fluid, volume, and medication guidelines, availability and accessibility
Prevention and management of hypoglycaemia in those at risk of impaired metabolic adaptation guidelines, availability and accessibility
Kangaroo Mother Care guidelines, availability and accessibility
Classification of breathing difficulty and SpO2 thresholds and protocols for oxygen therapy and monitoring, availability and accessibility
Assessment, management and prevention of apnoea guidelines, availability and accessibility
Infant feeding for the neonatal unit, including enteral feeding volumes by weight and age guidelines, availability and accessibility
IV fluid volumes guidelines, availability and accessibility
Fluid balance and feeding chart (fluid input and output), availability and accessibility
Providing vitamin D, calcium, phosphorus and iron supplements for very-low-birth-weight newborns protocol, availability and accessibility
Treatment thresholds for phototherapy, availability and accessibility
Treatment thresholds for exchange transfusion, availability and accessibility
Use of phototherapy units (e.g. positioning of phototherapy lamps, etc.), availability and accessibility
Guidelines on management of newborn convulsions and spasms, availability and accessibility
CPAP initiation and weaning protocols, availability and accessibility
CPAP wall chart, availability and accessibility
Mechanical ventilation guidelines, availability and accessibility
Blood transfusion procedural guidelines, availability and accessibility
Exchange transfusion procedural guidelines, availability and accessibility
Blood transfusion monitoring chart, availability and accessibility
Assessment and management of newborns with congenital abnormalities, including for specialist consultation and referral pathways guidelines, availability and accessibility
Assessment and management of neonatal encephalopathy in newborns guidelines, availability and accessibility
Prevention, screening, documentation and treatment of retinopathy of prematurity guidelines, availability and accessibility
Management of congenital syphilis guidelines, availability and accessibility
Assessment and management of anaemia in small and sick newborns guidelines, availability and accessibility
Prevention, monitoring, detection and management of complications related to health care equipment, devices and practices, including skin erythema, skin breakdown, pressure sores, nasal trauma and tissue injury guidelines, availability and accessibility
Prevention and management of ophthalmia neonatorum in newborns guidelines, availability and accessibility
Pre-referral management of all small and sick newborns who require referral protocol, availability and accessibility
Structured, standard form for written handover of newborns among care teams at shift changes or during transfer among facilities protocol, availability and accessibility
Staff routinely provide essential newborn care
Staff routinely provide PMTCT services
Staff routinely resuscitate newborn with bag and mask
Staff routinely provide mothers with support for breastfeeding
Staff routinely provide treatment for hypoglycemia to a newborn
Staff routinely provide support for kangaroo mother care
Staff routinely provide oxygen to a newborn
Staff routinely provide total parenteral feeding to a newborn
Staff routinely provide phototherapy light treatment to a newborn
Staff routinely provide antibiotics for neonatal infections
Staff routinely provide parenteral anticonvulsants to a newborn
Staff routinely provide IV fluids using a syringe pump to a newborn
Staff routinely provide treatment for neonatal encephalopathy
Staff routinely provide treatment for congenital syphilis
Staff routinely provide treatment for anaemia to a newborn
Staff routinely provide CPAP treatment to a newborn
Staff routinely provide mechanical ventilation to a newborn
Staff routinely provide blood transfusion for a newborn
Staff routinely provide follow-up for retinopathy of prematurity
Staff routinely provide pre- and post-neonatal surgical care
Staff routinely provide thermal protection to a newborn
Staff routinely provide palliative care to a newborn
Staff routinely provide treatment for congenital abnormalities
Staff routinely provide treatment for ophthalmia neonatorum
Staff routinely provide treatment for necrotizing enterocolitis to a newborn
Staff routinely provide treatment for intraventricular hemorrhage to a newborn
Are any newborn services provided free at the point of care?
Were you trained during pre-service training on how to provide breastfeeding support?
Have you in the past 5 years received a formal in-service course on how to provide breastfeeding support?
Have you in the past 5 years received on the job training on how to provide breastfeeding support?
Did you provide this service at this facility in the last 4 weeks?
Were you trained during pre-service training on how to resuscitate a newborn with bag and mask?
Have you in the past 5 years received a formal in-service course on how to resuscitate a newborn with bag and mask?
Have you in the past 5 years received on the job training on how to resuscitate a newborn with bag and mask?
Did you provide this service at this facility in the last 4 weeks?
Were you trained during pre-service training on how to treat newborn for hypoglycemia?
Have you in the past 5 years received a formal in-service course on how to treat a newborn for hypoglycemia?
Have you in the past 5 years received on the job training on how to treat a newborn for hypoglycemia?
Did you provide this service at this facility in the last 4 weeks?
Were you trained during pre-service training on how to provide kangaroo mother care (KMC)?
Have you in the past 5 years received a formal in-service course on how to provide kangaroo mother care (KMC)?
Have you in the past 5 years received on the job training on how to provide kangaroo mother care (KMC)?
Did you provide this service at this facility in the last 4 weeks?
Were you trained during pre-service training on how to provide HIV antiretrovirals in order to prevent mother to child transmission?
Have you in the past 5 years received a formal in-service course on how to provide HIV antiretrovirals in order to prevent mother to child transmission?
Have you in the past 5 years received on the job training on how to provide HIV antiretrovirals in order to prevent mother to child transmission?
Did you provide this service at this facility in the last 4 weeks?
Were you trained during pre-service training on how to provide safe oxygen to newborns?
Have you in the past 5 years received a formal in-service course on how to provide safe oxygen to newborns?
Have you in the past 5 years received on the job training on how to provide safe oxygen to newborns?
Did you provide this service at this facility in the last 4 weeks?
Were you trained during pre-service training on how to provide alternative feeding to newborns?
Have you in the past 5 years received a formal in-service course on how to provide alternative feeding to newborns?
Have you in the past 5 years received on the job training on how to provide alternative feeding to newborns?
Did you provide this service at this facility in the last 4 weeks?
Were you trained during pre-service training on how to provide phototherapy to newborns?
Have you in the past 5 years received a formal in-service course on how to provide phototherapy to newborns?
Have you in the past 5 years received on the job training on how to provide phototherapy to newborns?
Did you provide this service at this facility in the last 4 weeks?
Were you trained during pre-service training on how to provide antibiotics for neonatal infections?
Have you in the past 5 years received a formal in-service course on how to provide antibiotics for neonatal infections?
Have you in the past 5 years received on the job training on how to provide antibiotics for neonatal infections?
Did you provide this service at this facility in the last 4 weeks?
Were you trained during pre-service training on how to manage newborn seizures?
Have you in the past 5 years received a formal in-service course on how to manage newborn seizures?
Have you in the past 5 years received on the job training on how to manage newborn seizures?
Did you provide this service at this facility in the last 4 weeks?
Were you trained during pre-service training on how to provide fluids intravenously to newborns?
Have you in the past 5 years received a formal in-service course on how to provide fluids intravenously to newborns?
Have you in the past 5 years received on the job training on how to provide fluids intravenously to newborns?
Did you provide this service at this facility in the last 4 weeks?
Were you trained during pre-service training on how to provide treatment for neonatal encephalopathy?
Have you in the past 5 years received a formal in-service course on how to provide treatment for neonatal encephalopathy?
Have you in the past 5 years received on the job training on how to provide treatment for neonatal encephalopathy?
Did you provide this service at this facility in the last 4 weeks?
Were you trained during pre-service training on how to provide treatment for congenital syphilis?
Have you in the past 5 years received a formal in-service course on how to provide treatment for congenital syphilis?
Have you in the past 5 years received on the job training on how to provide treatment for congenital syphilis?
Did you provide this service at this facility in the last 4 weeks?
Were you trained during pre-service training on how to provide treatment for anaemia to newborns?
Have you in the past 5 years received a formal in-service course on how to provide treatment for anaemia to newborns?
Have you in the past 5 years received on the job training on how to provide treatment for anaemia to newborns?
Did you provide this service at this facility in the last 4 weeks?
Were you trained during pre-service training on how to place newborn on continuous positive airway pressure (CPAP) therapy?
Have you in the past 5 years received a formal in-service course on how to place newborn on continuous positive airway pressure (CPAP)?
Have you in the past 5 years received on the job training on how to place newborn on continuous positive airway pressure (CPAP)?
Did you provide this service at this facility in the last 4 weeks?
Were you trained during pre-service training on how to place newborn on mechanical ventilation?
Have you in the past 5 years received a formal in-service course on how to place newborn on mechanical ventilation?
Have you in the past 5 years received on the job training on how to place newborn on mechanical ventilation?
Did you provide this service at this facility in the last 4 weeks?
Were you trained during pre-service training on how to provide blood transfusion to newborns?
Have you in the past 5 years received a formal in-service course on how to provide blood transfusion to newborns?
Have you in the past 5 years received on the job training on how to provide blood transfusion to newborns?
Did you provide this service at this facility in the last 4 weeks?
Were you trained during pre-service training on how to provide follow-up for retinopathy of prematurity?
Have you in the past 5 years received a formal in-service course on how to provide follow-up for retinopathy of prematurity?
Have you in the past 5 years received on the job training on how to provide follow-up for retinopathy of prematurity?
Did you provide this service at this facility in the last 4 weeks?
Were you trained during pre-service training on infection prevention control?
Have you in the past 5 years received a formal in-service course on infection prevention control?
Have you in the past 5 years received on the job training on infection prevention control?
Did you provide this service at this facility in the last 4 weeks?
Were you trained during pre-service training on how to provide essential newborn care?
Have you in the past 5 years received a formal in-service course on how to provide essential newborn care?
Have you in the past 5 years received on the job training on how to provide essential newborn care?
Did you provide this service at this facility in the last 4 weeks?
Were you trained during pre-service training on how to provide thermal protection to newborns?
Have you in the past 5 years received a formal in-service course on how to provide thermal protection to newborns?
Have you in the past 5 years received on the job training on how to provide thermal protection to newborns?
Did you provide this service at this facility in the last 4 weeks?
Were you trained during pre-service training on how to provide palliative care to newborns?
Have you in the past 5 years received a formal in-service course on how to provide palliative care to newborns?
Have you in the past 5 years received on the job training on how to provide palliative care to newborns?
Did you provide this service at this facility in the last 4 weeks?
Were you trained during pre-service training on how to provide family centred care?
Have you in the past 5 years received a formal in-service course on how to provide family centred care?
Have you in the past 5 years received on the job training on how to provide family centred care?
Did you provide this service at this facility in the last 4 weeks?
Were you trained during pre-service training on how to classify conditions and diseases in accordance with the International Classification of Diseases?
Have you in the past 5 years received a formal in-service course on how to classify conditions and diseases in accordance with the International Classification of Diseases?
Have you in the past 5 years received on the job training on how to classify conditions and diseases in accordance with the International Classification of Diseases?
Did you provide this service at this facility in the last 4 weeks?
Were you trained during pre-service training on legal and medical ethical principles of autonomy, informed consent, confidentiality and privacy?
Have you in the past 5 years received a formal in-service course on legal and medical ethical principles of autonomy, informed consent, confidentiality and privacy?
Have you in the past 5 years received on the job training on legal and medical ethical principles of autonomy, informed consent, confidentiality and privacy?
Did you provide this service at this facility in the last 4 weeks?
Were you trained during pre-service training on how to complete registers currently used at this facility?
Have you in the past 5 years received a formal in-service course on how to complete registers currently used at this facility?
Have you in the past 5 years received on the job training on how to complete registers currently used at this facility?
Did you provide this service at this facility in the last 4 weeks?
How many neonatal ward clerks are currently employed by this facility?
Does this facility have a ward clerk exclusively responsible for the neonatal unit?
Does the facility have an MPDSR "champion" or lead?
Infrastructure
Does the facility have an energy management plan?
Is this facility connected to the central electricity grid?
Thinking back over the last 7 days, has the power from the grid or a power back-up been interrupted for more than half an hour at a time at this facility?
Does this facility have a fuel-operated generator?
Does this facility have a battery inverter?
Does this facility have solar power?
What is the main source of water?
Is the main water source from this source onsite, within 500 meters of the facility, or beyond 500 meters of the facility?
Is there a time of the year when the facility routinely has a shortage or lack of water?
Is there a reliable backup water supply available?
What are the sources of backup water?
Is there walled/piped oxygen in the facility?
Is there a bulk liquid oxygen tank at this facility?
Is there an oxygen plant at this facility?
Does the facility conduct fire drills at least once per year?
Does the facility provide an onsite or offsite dedicated decontamination area or sterile supply department for medical devices and other equipment?
Is the dedicated decontamination area or sterile supply department operated by a licensed decontamination management service?
Labor and delivery ward (electricity), availability and functionality
Labor and delivery ward (water), availability and functionality
Postnatal unit (electricity), availability and functionality
Postnatal unit (water), availability and functionality
General operating theatre (electricity), availability and functionality
General operating theatre (water), availability and functionality
Maternity theatre (electricity), availability and functionality
Maternity theatre (water), availability and functionality
Neonatal corner (electricity), availability and functionality
Neonatal corner (water), availability and functionality
Special newborn care unit (electricity), availability and functionality
Special newborn care unit (water), availability and functionality
NICU (electricity), availability and functionality
NICU (water), availability and functionality
Pediatric ward (electricity), availability and functionality
Pediatric ward (water), availability and functionality
KMC unit (electricity), availability and functionality
KMC unit (water), availability and functionality
Laboratory (electricity), availability and functionality
Laboratory (water), availability and functionality
Blood bank (electricity), availability and functionality
Blood bank (water), availability and functionality
Pharmacy (electricity), availability and functionality
Pharmacy (water), availability and functionality
Separate autoclave room, availability and functionality
Autoclave with temperature and pressure gauges, availability and functionality
Hot air sterilizer (dry oven), availability and functionality
Sterilizer/pressure cooker, electric, availability and functionality
Sterilizer/pressure cooker, kerosene heated, availability and functionality
Sterilization drum, availability and functionality
Sterilization drum stand, availability and functionality
Autoclave tapes, availability and functionality
Landline telephone in the maternity area, availability and use for referral
Is the cell phone signal at this facility very dependable, somewhat dependable or not very dependable? Or does it not exist?
Is the internet signal at this facility very dependable, somewhat dependable or not very dependable? Or does it not exist?
How are newborns transferred into this facility from another facility?
How are newborns transferred out of this facility to another facility?
Is there a routine preventive maintenance schedule?
Is there someone responsible for providing corrective maintenance to motor vehicles when needed?
Are there funds available today for maintenance or repair if they were needed?
Is sufficient fuel available today to transport newborns if needed?
Is there a driver available today to transport newborns if needed?
Is there a nurse or any other paramedic available today to transport newborns if needed?
Does the facility provide neonatal care 24 hours a day, 7 days a week?
Is there a mattress for every baby cot?
Do all the baby cots have insecticide treated bednets?
Do you ever have more than one baby per cot? If yes, how often?
Do you ever have more than one baby per radiant warmer? If yes, how often?
Do you ever have more than one baby per incubator? If yes, how often?
Do you ever have more than one baby per phototherapy light? If yes, how often?
How many babies are currently in the neonatal unit?
Did you ever refuse admission or refer a neonate to another facility because of inadequate number of beds in your neonatal unit in the last year?
How do you usually transfer the neonates from the labor ward to the neonatal unit?
Is the neonatal unit in the same building as the labor ward?
Is the neonatal unit in the same building as the maternity theater?
Which of the following areas do you have in your facility's neonatal unit?
Is there a dedicated area for examination and triage when a newborn first arrives in the unit?
Which, if any, functional heating arrangements are there for the neonatal unit?
Is there a functional room thermometer within the neonatal unit?
Are there any oxygen wall outlets/ports in the neonatal unit?
Is there walled/piped blended oxygen/medical air in the neonatal unit?
Is there a nurse's station or staff work area within the neonatal unit?
Is there a place for staff to sit (e.g. chair, bench, not on the floor)?
Can the nurses see every baby from the nurses station?
Is there a time of the year when the neonatal unit routinely has a shortage or lack of water?
Is there a reliable backup source of water?
Is there a fire extinguisher?
Does the facility conduct fire drills at least once per year?
Does the facility have a neonatal evacuation plan in case of a fire?
Has there been an emergency care drill on the neonatal unit in the last 12 months?
Are hand hygiene options available before or immediately at the entrance to the neonatal unit?
What type of soap is available before or immediately at the entrance to the neonatal unit?
What type of soap is available before entry to each room in the neonatal unit?
Are hand hygiene options available in each room in the neonatal unit?
What type of soap is available in each room in the neonatal unit?
For observation only: Are all of the sinks functioning (running water, not clogged up, not leaking)?
Are there toilets for staff or caretaker/guardian use?
Can staff access the toilet at the time of the visit?
Can staff access the toilet 24 hours per day 7 days per week?
Is the toilet for staff use visibly clean and functional?
What hand hygiene options are available in the staff toilet?
Is there a rota of times they are cleaned?
Can caretakers/guardians access the toilet at the time of the visit?
Can caretakers/guardians access the toilet 24 hours per day 7 days per week?
Is the toilet for caretaker/guardian use visibly clean and functional?
What hand hygiene options are available in the caretaker/guardian toilet?
Is there a rota of times they are cleaned?
Is there an area for cleaning and disinfecting supplies and equipment on the neonatal unit?
Are disinfection buckets available on the day of the visit?
Is there a space for sterilization (e.g. space for dry heat, steam, electric boiler, steamer, non-electrics with cover for boiling and steaming & drum and stand)?
Is there a clean storage space on the neonatal unit for supplies (e.g. linen, clinical supplies and general equipment)?
Is there a functioning air filtration system to prevent risk of airborne infection?
Is there a functioning incinerator (e.g. burn in incinerator, non-burning incinerator, off-site incineration)?
What types of separate covered waste bins are available on the neonatal unit?
Is there storage space for soiled utility?
Is there a staff rest area (e.g. tea room, etc.)?
Is food allowed in patient areas?
Is there a place for staff to leave their personal items (e.g. lockers, cubbies, etc.)?
Are staff mobile phones allowed in the neonatal unit?
Are caretaker/guardian mobile phones allowed in the neonatal unit?
Do you feel that power outages are impacting care on the neonatal unit?
Do you have an inline voltage surge protector (e.g. AVS)?
For observation only: Are there cables running across the floor that can be tripped over?
Is there a voltage stabilizer in the unit?
Was a power audit and certification for electric load done for the unit in the last 12 months?
Does the facility conduct internal power quality assessments?
Does the facility experience power surges or lags?
Is there a dedicated workshop area?
Is the storage location for new equipment free and protected from insects, birds and rodents?
Is the storage location for new equipment visibly clean today?
Is the storage location for new equipment secured?
Is there ventilation in the storage location for new equipment?
Is there a location for decommissioned equipment?
Does the maintenance workshop have an independent space?
Information Systems
Which of the following areas at this facility have a functioning computer?
Is surveillance conducted for device-associated infections (for example, catheter-associated urinary tract infections, central line-associated bloodstream infections)?
Is surveillance conducted for hospital-acquired infection outbreaks for neonates?
Birth Certificate: Is this document used?
Birth Notification: Is this document used?
Inpatient Diagnostic Index Card: Is this document used?
Mother and Child Booklet: Is this document used?
Inpatient/Clinical Medical Notes: Is this document used?
Nursing Notes (Cardex): Is this document used?
Inpatient Unit Perinatal Chart: Is this document used?
Treatment Sheet/Chart: Is this document used?
Labor, Delivery, Postnatal Case Notes: Is this document used?
Reporting Form for Adverse Events: Is this document used?
Admission Form: Is this document used?
Prescription Form (CC pathway): Is this document used?
KMC Chart: Is this document used?
Vaccination Record (BCG Polio 0): Is this document used?
Facility/Ward Transfer Form (Referral): Is this document used?
Daily Bed Return Form (Occupancy): Is this document used?
Discharge Form: Is this document used?
Neonatal Death Audit Form: Is this document used?
Perinatal Death Audit Form: Is this document used?
Death Certification Form: Is this document used?
Neonatal Death Notification: Is this document used?
Perinatal Death Notification: Is this document used?
Neonatal Unit Admission and Discharge Form: Is this document used?
Pediatric Admission and Discharge Form: Is this document used?
Mortality and Cause of Death Book: Is this document used?
Follow-Up Card: Is this document used?
Labor and Delivery Ward Register: Is this document used?
Prevention of mother to child transmission (PMTCT) Labor and Delivery Register: Is this document used?
Helping Babies Breathe (HBB) Register: Is this document used?
Neonatal Admissions Register: Is this document used?
For observation only: Are all data entry fields complete for the last 4 weeks?
For observation only: Is the register filled up to last night?
Neonatal Discharge Register: Is this document used?
For observation only: Are all data entry fields complete for the last 4 weeks?
For observation only: Is the register filled up to last night?
Postnatal Register: Is this document used?
Outpatient Register Under 5 years: Is this document used?
Inpatient Register Under 5 years: Is this document used?
Death/Mortuary Register: Is this document used?
Referral/Counter Referral Register: Is this document used?
KMC Register: Is this document used?
For observation only: Are all data entry fields complete for the last 4 weeks?
For observation only: Is the register filled up to last night?
Immunization Permanent Register (EPI): Is this document used?
Child Welfare Clinic Register: Is this document used?
HIV Care and Treatment Register: Is this document used?
Under 5 years Daily Outpatient Morbidity Tally Sheet: Is this document used?
Immunization Tally Sheet: Is this document used?
Child Health and Nutrition Information System (CHANIS) Tally Sheet for Child Health Welfare Clinics: Is this document used?
Integrated Disease Surveillance and Response (IDSR) Monthly Report: Is this document used?
Integrated Disease Surveillance and Response (IDSR) Weekly Report: Is this document used?
Immunization Services Uptake Summary Report: Is this document used?
Integrated Reproductive and Child Health Summary Report: Is this document used?
Burial Permits: Is this document used?
Does the neonatal unit have sufficient supply of paper registers in stock right now?
Does the neonatal unit have sufficient supply of paper inpatient neonatal forms in stock right now?
Is the neonatal unit register routinely filled on the weekends?
Is the neonatal unit register routinely filled after working hours?
Which cadre of staff is primarily responsible for filling out the neonatal unit register?
What filing system is used?
What, if any, logistical challenges have you faced with medical records in the last 4 weeks?
Is the baby given a unique record ID at the facility?
When is the unique record ID given to the baby?
How are baby's and mother's medical records linked?
How are multiple babies medical records linked to each other?
For observation only: Are documents on the neonatal unit filed away neatly and the surface spaces (e.g. tables, examination areas) tidy?
Does this facility have a designated person, such as a data manager, who is responsible for newborn health services data?
Does this facility routinely calculate the following indicators?
Does this facility submit summary data electronically (e.g. DHIS2)?
Is the data checked by the nurse in charge before submission?
Do you have the WHO MPDSR or relevant national guidelines?
Which, if any, standardised cause of death classification does the facility use for neonatal deaths (e.g. ICD-PM or another)?
Are neonatal deaths/stillbirths that occur outside the hospital (e.g. brought dead) or in the community included in the MPDSR process?
How is MPDSR information communicated to the sub-national level (e.g. district, county)?
Does the facility receive feedback from the sub-national level (e.g. district, county) on MPDSR information?
Does the facility have an onsite Civil Registration and Vital Statistics (CRVS) office/registrar?
Does the health facility have written, up-to-date guidelines for registering neonatal death and stillbirths?
Are births and deaths notified to the civil authority?
Are births and deaths captured in the health management information system (HMIS)?
Does the facility have a Patient Administration System (PAS)?
Does the facility have a Financial Management System and/or Billing System (FMS)
Does the facility have a Laboratory Information System (LIS)?
Does the facility have a Picture Archiving and Communications System (PACS)?
Does the facility have a Outpatient Electronic Medical Records (EMR)?
Does the facility have a Inpatient Electronic Medical Records (EMR)?
Does the facility have a Comprehensive Care Clinics (CCC) EMR?
Does the facility have a Pharmacy Information System (PIS)?
Does the facility have a National Health Information System (NHIS) (e.g. DHIS2)?
Is system storage encrypted?
Backup Power for Information Systems
Wired Network
IT Support Staff
Family Centred Care
Unnecessary interventions guidelines, availability and accessibility
Guidelines for management of newborns suspected of being maltreated, availability and accessibility
Pain assessment and management guidelines, availability and accessibility
Minimising separation of newborns from mothers/caretakers guidelines, availability and accessibility
Discharge protocol , availability and accessibility
Developmental follow-up protocol, availability and accessibility
Are there any formal policies (e.g. special grieving area etc.) around supporting families of a child who dies?
Are there specific respectful and/or family-centered care trainings for staff?
What mechanisms, if any, exist to voice grievances or provide feedback to the health facility? What system does the facility have in place to regularly assess patient satisfaction?
Does facility routinely perform patient satisfaction surveys on the services offered at the facility?
How is information shared with parents about their child's condition?
Do parents receive formal counselling about their child's condition before discharge or a training programme on discharge to help them become confident carers?
Which of the following activities are family members allowed to do on their sick neonate whilst in hospital?
Is there a rooming-in facility within the neonatal unit with sleeping arrangements for mothers?
Is there a dedicated waiting area for visitors/family for babies in the neonatal unit that is near or in front of the neonatal unit?
Are there seating arrangements (e.g. chair, bench, <i>not</i> on the floor) in the waiting area?
For observation only: Given the number of visitors in the waiting area, is the seating adequate right now?
Are mothers/caretakers allowed into the unit at all times or only specific times?
Is there a dedicated area for preparing milk/feeds (e.g. expressed breast milk, fortified breast milk, formula, other milk) for neonates?
Is there a separate space (e.g. separate room, curtain) within the neonatal unit that allows for mothers to express milk privately?
Is there refrigerated storage space for mothers to store expressed milk?
Is there a human milk bank anywhere in the facility?
Is there a specific private space for counseling within the ward?
Is there a space and equipment for mothers to cook?
Is there separate/designated 'eating area' for mothers/caretakers?
Are breastfeeding mothers provided with high-quality and nutritious meals?
Are there bathing facilities for mothers/caretakers to use?
Is there access to laundry facilities for mothers/caretakers?
Do all the beds in the KMC unit have insecticide treated bed nets?
Do all the beds in the KMC unit have curtains for privacy?
Governance
Is it a policy in this facility to reimburse staff who use their cell phones for work-related calls?
Is there a fuel management plan?
Are prices of treatments and services displayed publicly anywhere in the hospital?
Do you set targets for the neonatal unit?
Are facility targets displayed anywhere in the hospital?
Do you have an annual budget of the likely costs the health facility will face over the next year?
Does the hospital have a system of documenting when clinical staff are absent from work? Please describe this system and how it works.
Do you have a training plan in place to improve the skills of your health workers on the neonatal unit going forward?
Does the health facility have a quality improvement team?
Does the health facility conduct quality improvement meetings at least every 3 months?
Does the health facility have an infection prevention and control (IPC) team?
Does the health facility conduct IPC meetings at least every 3 months?
Does the health facility have a mortality audit/MPDSR team?
Does the health facility conduct mortality audit/MPDSR meetings at least every 3 months?
