# Supplementary material for: Quantifying health facility service readiness for small and sick newborn care: comparing standards-based and WHO level-2 + scoring for 64 hospitals implementing with NEST360 in Kenya, Malawi, Nigeria, and Tanzania
Source: BMC Pediatr. 2024 Mar 12;23(Suppl 2):656. doi: 10.1186/s12887-024-04578-5 (PMC10935770; doi:10.1186/s12887-024-04578-5)
Supplement: Supplementary file 3 — Additional file 3. Items included in level-2+ service readiness score by clinical intervention. [file 12887_2024_4578_MOESM3_ESM.xlsx]

## Sheet: Sheet1
Thermal care, including KMC
How are newborns transferred into this facility from another facility?
How are newborns transferred out of this facility to another facility?
Do you ever have more than one baby per cot? If yes, how often?
Do you ever have more than one baby per radiant warmer? If yes, how often?
Do you ever have more than one baby per incubator? If yes, how often?
Is there a functional room thermometer within the neonatal unit?
For observation only: Observe if there is a draught coming from any of the windows (e.g. broken or open window).
Are hand hygiene options available before or immediately at the entrance to the neonatal unit?
Are hand hygiene options available before entry to each room in the neonatal unit?
Are hand hygiene options available in each room in the neonatal unit?
Does this facility have a fuel-operated generator?
Is the neonatal unit covered by this generator?
Does this generator exclusively cover the neonatal unit?
What neonatal unit equipment does the fuel-operated generator cover?
Does this facility have a battery inverter?
Is the neonatal unit covered by the battery inverter?
Does the battery inverter exclusively cover the neonatal unit?
What neonatal unit equipment does the battery inverter cover?
Does this facility have solar power?
Is the neonatal unit covered by solar power?
Does the solar power exclusively cover the neonatal unit?
What neonatal unit equipment does the solar power cover?
How many power strips/surge protectors are available for use in the neonatal unit?
Which devices are connected to the surge protectors?
Prepared disinfection solution, availability and stockouts in last 4 weeks
Ethanol, availability and stockouts in last 4 weeks
Hypochlorite, availability and stockouts in last 4 weeks
Clean blankets, towels, or linen (for drying baby), availability and stockouts in last 4 weeks
Gauze (any), availability and stockouts in last 4 weeks
Sterile gauze, availability and stockouts in last 4 weeks
Heated mattresses (e.g. for hot cots), availability and functionality
How many heated mattresses are there?
Thermometers (analog for newborns that measure 32°C-43°C; must measure below 35.5°C), availability and functionality
Thermometers (digital for newborns that measure 32°C-43°C; must measure below 35.5°C), availability and functionality
How many digital thermometers for newborns are there?
Continuous temperature monitor (not part of radiant warmer), availability and functionality
Radiant warmer, availability and functionality
Incubator, availability and functionality
Plastic bags/cling film, availability and stockouts in last 4 weeks
Newborn hats/caps (including preterm sizes), availability and stockouts in last 4 weeks
Radiant warmer probes, availability and stockouts in last 4 weeks
Temperature probes (reusable), availability and stockouts in last 4 weeks
Temperature probes (consumable), availability and stockouts in last 4 weeks
KMC Wrappers, availability and stockouts in last 4 weeks
How many continuous temperature monitors are there?
How many radiant warmers are there?
How many incubators are there?
Adhesive tape, availability and stockouts in last 4 weeks
Thermal protection guidelines, availability and accessibility
Staff routinely provide thermal protection to a newborn
Were you trained during pre-service training on how to provide thermal protection to newborns?
Have you in the past 5 years received a formal in-service course on how to provide thermal protection to newborns?
Have you in the past 5 years received on the job training on how to provide thermal protection to newborns?
How many beds do you have in your KMC unit?
Of those, how many are beds than can sit up?
How many reclining KMC chairs do you have?
How many mothers are in the KMC unit?
Is the space in the KMC unit adequate for the volume of neonates?
Do all the beds in the KMC unit have curtains for privacy?
Assisted feeding and IV fluids
Are hand hygiene options available before or immediately at the entrance to the neonatal unit?
Are hand hygiene options available before entry to each room in the neonatal unit?
Are hand hygiene options available in each room in the neonatal unit?
What types of separate covered waste bins are available on the neonatal unit?
Does this facility have a fuel-operated generator?
Is the neonatal unit covered by this generator?
Does this generator exclusively cover the neonatal unit?
What neonatal unit equipment does the fuel-operated generator cover?
Does this facility have a battery inverter?
Is the neonatal unit covered by the battery inverter?
Does the battery inverter exclusively cover the neonatal unit?
What neonatal unit equipment does the battery inverter cover?
Does this facility have solar power?
Is the neonatal unit covered by solar power?
Does the solar power exclusively cover the neonatal unit?
What neonatal unit equipment does the solar power cover?
How many power strips/surge protectors are <b>available for use</b> in the neonatal unit?
Which devices are connected to the surge protectors?
Dextrose 10% with normal saline, availability and stockouts in last 4 weeks
Dextrose 5% with normal saline, availability and stockouts in last 4 weeks
Dextrose/glucose 10%, availability and stockouts in last 4 weeks
Potassium chloride (KCL) 7.5%, 10%, 15%, availability and stockouts in last 4 weeks
Sodium chloride 0.9%, availability and stockouts in last 4 weeks
Ringer's lactate, availability and stockouts in last 4 weeks
Water for injection, availability and stockouts in last 4 weeks
Human milk fortifier, availability and stockouts in last 4 weeks
Blood glucose (e.g. glucometer and test strips), availability and outsourcing
How many laboratory technicians are currently employed by this facility?
Laboratory technicians are physically present Monday-Friday during the day
Laboratory technicians are physically present Monday-Friday during the night
Laboratory technicians are physically present Saturday during the day
Laboratory technicians are physically present Saturday during the night
Laboratory technicians are physically present Sunday during the day
Dextrose/glucose 10%, availability and stockouts in last 4 weeks
Sodium chloride 0.9%, availability and stockouts in last 4 weeks
Ringer's lactate, availability and stockouts in last 4 weeks
Water for injection, availability and stockouts in last 4 weeks
Disposable latex examination gloves, availability and stockouts in last 4 weeks
Heavy duty gloves, availability and stockouts in last 4 weeks
Prepared disinfection solution, availability and stockouts in last 4 weeks
Ethanol, availability and stockouts in last 4 weeks
Hypochlorite, availability and stockouts in last 4 weeks
Gloves (disposable), availability and stockouts in last 4 weeks
Gloves (reusable), availability and stockouts in last 4 weeks
Gauze (any), availability and stockouts in last 4 weeks
Sterile gauze, availability and stockouts in last 4 weeks
Glucometer test strips, availability and stockouts in last 4 weeks
How many glucometers are functional?
IV cannula (22G or 24G or 26G), availability and stockouts in last 4 weeks
Nasogastric (NG) tubes size 3.5 with caps, availability and stockouts in last 4 weeks
Nasogastric (NG) tubes size 4 with caps, availability and stockouts in last 4 weeks
Nasogastric (NG) tubes size 5 with caps, availability and stockouts in last 4 weeks
Nasogastric (NG) tubes size 6 with caps, availability and stockouts in last 4 weeks
Nasogastric (NG) tubes size 8 with caps, availability and stockouts in last 4 weeks
Nasogastric (NG) tubes size 10 with caps, availability and stockouts in last 4 weeks
Sterile (low flow) lancet for heel pricks, availability and stockouts in last 4 weeks
Swabs and/or cotton wool balls, availability and stockouts in last 4 weeks
Weighing scales for newborns (manual), availability and functionality
Weighing scales for newborns (digital), availability and functionality
How many manual weighing scales for newborns are there?
How many digital weighing scales for newborns are there?
Adhesive tape, availability and stockouts in last 4 weeks
Neonatal IV tubing/infusion set with burette 100-150ml, sterile, single use, availability and stockouts in last 4 weeks
IV infusion stands without castors, availability and stockouts in last 4 weeks
IV infusion stands on castors, availability and stockouts in last 4 weeks
Sterile needles (19-26 gauge) or butterfly set (23-25 gauge), availability and stockouts in last 4 weeks
Sterile syringes (size 1), availability and stockouts in last 4 weeks
Sterile syringes (size 2), availability and stockouts in last 4 weeks
Sterile syringes (size 5), availability and stockouts in last 4 weeks
Sterile syringes (size 10), availability and stockouts in last 4 weeks
How many infusion pumps are functional?
How many syringe pumps are functional?
Breast pumps (battery powered), availability and functionality
Breastmilk substitute, availability and stockouts in last 4 weeks
Collection containers (for expressed breastmilk), availability and stockouts in last 4 weeks
Feeding cups, availability and stockouts in last 4 weeks
Feeding syringes (any), availability and stockouts in last 4 weeks
Sterile feeding syringes, availability and stockouts in last 4 weeks
Standards on immediate initiation and exclusive breastfeeding, availability and accessibility
Maternal, Infant and Young Child Nutrition guidelines, availability and accessibility
"Ten steps to successful breastfeeding" or implementation of International Code of Marketing of Breast-milk Substitutes written policy, availability and accessibility
Fluid, volume, and medication guidelines, availability and accessibility
Prevention and management of hypoglycaemia in those at risk of impaired metabolic adaptation guidelines, availability and accessibility
Infant feeding for the neonatal unit, including enteral feeding volumes by weight and age guidelines, availability and accessibility
IV fluid volumes guidelines, availability and accessibility
Fluid balance and feeding chart (fluid input and output), availability and accessibility
Providing vitamin D, calcium, phosphorus and iron supplements for very-low-birth-weight newborns protocol, availability and accessibility
Staff routinely provide mothers with support for breastfeeding
Staff routinely provide treatment for hypoglycemia to a newborn
Staff routinely provide IV fluids using a syringe pump to a newborn
Were you trained during pre-service training on how to provide breastfeeding support?
Have you in the past 5 years received a formal in-service course on how to provide breastfeeding support?
Have you in the past 5 years received on the job training on how to provide breastfeeding support?
Were you trained during pre-service training on how to treat newborn for hypoglycemia?
Have you in the past 5 years received a formal in-service course on how to treat a newborn for hypoglycemia?
Have you in the past 5 years received on the job training on how to treat a newborn for hypoglycemia?
Were you trained during pre-service training on how to provide alternative feeding to newborns?
Have you in the past 5 years received a formal in-service course on how to provide alternative feeding to newborns?
Have you in the past 5 years received on the job training on how to provide alternative feeding to newborns?
Were you trained during pre-service training on how to provide fluids intravenously to newborns?
Have you in the past 5 years received a formal in-service course on how to provide fluids intravenously to newborns?
Have you in the past 5 years received on the job training on how to provide fluids intravenously to newborns?
Is there a dedicated area for preparing milk/feeds (e.g. expressed breast milk, fortified breast milk, formula, other milk) for neonates?
Is there a separate space (e.g. separate room, curtain) within the neonatal unit that allows for mothers to express milk privately?
Is there refrigerated storage space for mothers to store expressed milk?
Is the refrigerated expressed milk labeled?
Is there a human milk bank anywhere in the facility?
Safe administration of oxygen
Is there walled/piped blended oxygen/medical air in the neonatal unit?
Are hand hygiene options available before or immediately at the entrance to the neonatal unit?
Are hand hygiene options available before entry to each room in the neonatal unit?
Are hand hygiene options available in each room in the neonatal unit?
Are disinfection buckets available on the day of the visit?
Is there a clean storage space on the neonatal unit for supplies (e.g. linen, clinical supplies and general equipment)?
What types of separate covered waste bins are available on the neonatal unit?
Does this facility have a fuel-operated generator?
Is the neonatal unit covered by this generator?
Does this generator exclusively cover the neonatal unit?
What neonatal unit equipment does the fuel-operated generator cover?
Does this facility have a battery inverter?
Is the neonatal unit covered by the battery inverter?
Does the battery inverter exclusively cover the neonatal unit?
What neonatal unit equipment does the battery inverter cover?
Does this facility have solar power?
Is the neonatal unit covered by solar power?
Does the solar power exclusively cover the neonatal unit?
What neonatal unit equipment does the solar power cover?
How many power strips/surge protectors are available for use in the neonatal unit?
Which devices are connected to the surge protectors?
Dextrose 10% with normal saline, availability and stockouts in last 4 weeks
Dextrose 5% with normal saline, availability and stockouts in last 4 weeks
Water for injection, availability and stockouts in last 4 weeks
Water for injection, availability and stockouts in last 4 weeks
Prepared disinfection solution, availability and stockouts in last 4 weeks
Surgeon's handbrush with nylon bristles, availability and stockouts in last 4 weeks
Ethanol, availability and stockouts in last 4 weeks
Hypochlorite, availability and stockouts in last 4 weeks
Blood pressure apparatus, availability and functionality
Gauze (any), availability and stockouts in last 4 weeks
Sterile gauze, availability and stockouts in last 4 weeks
Oxygen tubing, availability and stockouts in last 4 weeks
Pulse oximeter, availability and functionality
Neonatal sized pulse oximetry probes/sensors (reusable, match pulse oximeter), availability and functionality
Neonatal sized pulse oximetry probes/sensors (consumable, match pulse oximeter), availability and stockouts in last 4 weeks
How many pulse oximeters are there?
Recharger for batteries, availability and functionality
Swabs and/or cotton wool balls, availability and stockouts in last 4 weeks
Thermometers (analog for newborns that measure 32°C-43°C; must measure below 35.5°C), availability and functionality
Thermometers (digital for newborns that measure 32°C-43°C; must measure below 35.5°C), availability and functionality
How many digital thermometers for newborns are there?
Bag self-inflating (neonatal size), availability and functionality
Neonatal sized face masks (size 0), availability and functionality
Neonatal sized face masks (size 1), availability and functionality
Continuous temperature monitor (not part of radiant warmer), availability and functionality
How many continuous temperature monitors are there?
Adhesive tape, availability and stockouts in last 4 weeks
Respiratory rate monitor, availability and functionality
Nasal prongs (1 mm), availability and stockouts in last 4 weeks
Nasal prongs (2 mm), availability and stockouts in last 4 weeks
Oxygen blenders, availability and functionality
Oxygen, bottled/cylinder, availability and functionality
Oxygen concentrator, availability and functionality
Oxygen humidifiers, availability and functionality
Oxygen flow splitter for newborn, availability and functionality
Oxygen cannula
How many oxygen concentrators are there?
Classification of breathing difficulty and SpO2 thresholds and protocols for oxygen therapy and monitoring, availability and accessibility
Assessment, management and prevention of apnoea guidelines, availability and accessibility
Staff routinely provide oxygen to a newborn
Were you trained during pre-service training on how to provide safe oxygen to newborns?
Have you in the past 5 years received a formal in-service course on how to provide safe oxygen to newborns?
Have you in the past 5 years received on the job training on how to provide safe oxygen to newborns?
Neonatal sepsis with antibiotics
Early diagnosis and management of neonatal infections protocol, availability and accessibility
Drug doses, dilutions and preparations for the neonatal unit guidelines, availability and accessibility
Safe and rational use of antibiotics and other medications based on weight and age guidelines, availability and accessibility
Ampicillin (IV or IM), availability and stockouts in last 4 weeks
Benzylpenicillin (Penicillin G) (IV or IM), availability and stockouts in last 4 weeks
Ceftriaxone (IV or IM), availability and stockouts in last 4 weeks
Flucloxacillin/cloxacillin (IV or IM), availability and stockouts in last 4 weeks
Gentamicin (IV or IM), availability and stockouts in last 4 weeks
Gentamicin (injection), availability and stockouts in last 4 weeks
Benzylpenicillin, availability and stockouts in last 4 weeks
Ampicillin, availability and stockouts in last 4 weeks
Blood culture bottle (adult), availability and stockouts in last 4 weeks
Blood culture bottle (pediatric), availability and stockouts in last 4 weeks
Full blood count (FBC)/Full blood examination (FBE), availability and outsourcing
Culture on samples of blood, availability and outsourcing
Culture on samples of pus, availability and outsourcing
Culture on samples of cerebrospinal fluid, availability and outsourcing
Culture on samples of urine, availability and outsourcing
How many laboratory technicians are currently employed by this facility?
Laboratory technicians are physically present Monday-Friday during the day
Laboratory technicians are physically present Monday-Friday during the night
Laboratory technicians are physically present Saturday during the day
Laboratory technicians are physically present Saturday during the night
Laboratory technicians are physically present Sunday during the day
In the last 7 days, how many blood cultures were requested by the neonatal unit?
In the last 7 days, how many blood culture results were received by the neonatal unit?
In the last 7 days, how many CSF cultures were requested by the neonatal unit?
In the last 7 days, how many CSF culture results were received by the neonatal unit?
Ampicillin (IV or IM), availability and stockouts in last 4 weeks
Benzylpenicillin (Penicillin G) (IV or IM), availability and stockouts in last 4 weeks
Ceftriaxone (IV or IM), availability and stockouts in last 4 weeks
Flucloxacillin/cloxacillin (IV or IM), availability and stockouts in last 4 weeks
Gentamicin (IV or IM), availability and stockouts in last 4 weeks
Thermometers (analog for newborns that measure 32°C-43°C; must measure below 35.5°C), availability and functionality
Thermometers (digital for newborns that measure 32°C-43°C; must measure below 35.5°C), availability and functionality
How many digital thermometers for newborns are there?
Continuous temperature monitor (not part of radiant warmer), availability and functionality
How many continuous temperature monitors are there?
Staff routinely provide antibiotics for neonatal infections
Were you trained during pre-service training on how to provide antibiotics for neonatal infections?
Have you in the past 5 years received a formal in-service course on how to provide antibiotics for neonatal infections?
Have you in the past 5 years received on the job training on how to provide antibiotics for neonatal infections?
Neonatal jaundice with phototherapy
Do you ever have more than one baby per phototherapy light? If yes, how often?
Are hand hygiene options available before or immediately at the entrance to the neonatal unit?
Are hand hygiene options available before entry to each room in the neonatal unit?
Are hand hygiene options available in each room in the neonatal unit?
What types of separate covered waste bins are available on the neonatal unit?
Does this facility have a fuel-operated generator?
Is the neonatal unit covered by this generator?
Does this generator exclusively cover the neonatal unit?
What neonatal unit equipment does the fuel-operated generator cover?
Does this facility have a battery inverter?
Is the neonatal unit covered by the battery inverter?
Does the battery inverter exclusively cover the neonatal unit?
What neonatal unit equipment does the battery inverter cover?
Does this facility have solar power?
Is the neonatal unit covered by solar power?
Does the solar power exclusively cover the neonatal unit?
What neonatal unit equipment does the solar power cover?
How many power strips/surge protectors are available for use in the neonatal unit?
Which devices are connected to the surge protectors?
Test tubes, availability and stockouts in last 4 weeks
Blood typing reagents, availability and stockouts in last 4 weeks
Cross-matching reagents, availability and stockouts in last 4 weeks
Bags for collecting blood and airway needle for giving blood, availability and stockouts in last 4 weeks
Blood glucose (e.g. glucometer and test strips), availability and outsourcing
Serum bilirubin (unconjugated), availability and outsourcing
Glucose 6-phosphate dehydrogenase deficiency (G6PD) screening, availability and outsourcing
Full blood count (FBC)/Full blood examination (FBE), availability and outsourcing
Hemoglobin (hemocue) or hematocrit testing (erythrocyte volume fraction), availability and outsourcing
How many laboratory technicians are currently employed by this facility?
Laboratory technicians are physically present Monday-Friday during the day
Laboratory technicians are physically present Monday-Friday during the night
Laboratory technicians are physically present Saturday during the day
Laboratory technicians are physically present Saturday during the night
Laboratory technicians are physically present Sunday during the day
Blood typing and cross matching, availability and outsourcing
Coombs test, availability and outsourcing
In the last 7 days, how many bilirubin tests were requested by the neonatal unit?
In the last 7 days, how many bilirubin test results were received by the neonatal unit?
Disposable latex examination gloves, availability and stockouts in last 4 weeks
Heavy duty gloves, availability and stockouts in last 4 weeks
Ethanol, availability and stockouts in last 4 weeks
Gloves (disposable), availability and stockouts in last 4 weeks
Gloves (reusable), availability and stockouts in last 4 weeks
Gauze (any), availability and stockouts in last 4 weeks
Sterile gauze, availability and stockouts in last 4 weeks
Sterile (low flow) lancet for heel pricks, availability and stockouts in last 4 weeks
Swabs and/or cotton wool balls, availability and stockouts in last 4 weeks
Thermometers (analog for newborns that measure 32°C-43°C; must measure below 35.5°C)*, availability and functionality
Thermometers (digital for newborns that measure 32°C-43°C; must measure below 35.5°C)*, availability and functionality
How many digital thermometers for newborns are there?
Continuous temperature monitor* (not part of radiant warmer), availability and functionality
How many continuous temperature monitors are there?
Adhesive tape, availability and stockouts in last 4 weeks
Phototherapy lights - LED*, availability and functionality
Phototherapy lights - fluorescent*, availability and functionality
Spare phototherapy LED bulbs*, availability and functionality
Spare phototherapy fluorescent bulbs*, availability and functionality
Photolight meter and/or phototherapy calibrator*, availability and functionality
Eye patches/eye shields, availability and stockouts in last 4 weeks
Icterometer, availability and stockouts in last 4 weeks
Bilirubinometer*, availability and functionality
Test strips for bilirubinometer, availability and stockouts in last 4 weeks
Transcutaneous bilirubinometers*, availability and functionality
Treatment thresholds for phototherapy, availability and accessibility
Treatment thresholds for exchange transfusion, availability and accessibility
Staff routinely provide phototherapy light treatment to a newborn
Were you trained during pre-service training on how to provide phototherapy to newborns?
Have you in the past 5 years received a formal in-service course on how to provide phototherapy to newborns?
Have you in the past 5 years received on the job training on how to provide phototherapy to newborns?
Neonatal encephalopathy
Paraldehyde (rectal), availability and stockouts in last 4 weeks
Phenobarbital (IV or IM), availability and stockouts in last 4 weeks
Phenobarbital (oral), availability and stockouts in last 4 weeks
Phenytoin (IV), availability and stockouts in last 4 weeks
Blood glucose (e.g. glucometer and test strips), availability and outsourcing
Urea, availability and outsourcing
Full blood count (FBC)/Full blood examination (FBE), availability and outsourcing
Hemoglobin (hemocue) or hematocrit testing (erythrocyte volume fraction), availability and outsourcing
How many laboratory technicians are currently employed by this facility?
Laboratory technicians are physically present Monday-Friday during the day
Laboratory technicians are physically present Monday-Friday during the night
Laboratory technicians are physically present Saturday during the day
Laboratory technicians are physically present Saturday during the night
Laboratory technicians are physically present Sunday during the day
Dextrose/glucose 10%, availability and stockouts in last 4 weeks
Paraldehyde (rectal), availability and stockouts in last 4 weeks
Phenobarbital (IV or IM), availability and stockouts in last 4 weeks
Glucometer*, availability and functionality
Glucometer test strips, availability and stockouts in last 4 weeks
Sterile (low flow) lancet for heel pricks, availability and stockouts in last 4 weeks
Ultrasound scanner (portable) with appropriate probes (may be shared with other units)*, availability and functionality
Sterile needles (19-26 gauge) or butterfly set (23-25 gauge), availability and stockouts in last 4 weeks
Cooling mattress or Mira cradle*, availability and functionality
How many cooling mattresses or mira cradles are there?
Assessment and management of neonatal encephalopathy in newborns guidelines, availability and accessibility
Staff routinely provide treatment for neonatal encephalopathy
Were you trained during pre-service training on how to provide treatment for neonatal encephalopathy?
Have you in the past 5 years received a formal in-service course on how to provide treatment for neonatal encephalopathy?
Have you in the past 5 years received on the job training on how to provide treatment for neonatal encephalopathy?
Referral of congenital abnormalities
Landline telephone in the maternity area, availability and use for referral
Landline telephone in the neonatal area, availability and use for referral
Landline telephone elsewhere in facility, availability and use for referral
Cell phone owned by facility, availability and use for referral
Cell phone provided to individual staff, availability and use for referral
Public telephone in the vicinity, availability and use for referral
Two-way radio, availability and use for referral
Internet connection in the neonatal area, availability and use for referral
Is the cell phone signal at this facility very dependable, somewhat dependable or not very dependable? Or does it not exist?
Is the internet signal at this facility very dependable, somewhat dependable or not very dependable? Or does it not exist?
Are there any motor vehicle ambulances at this facility?
How many motor vehicle ambulances are available in total?
Are there any motorized tricycle ambulances at this facility?
How many motorized tricycle ambulances are available in total?
Are there any motorcycles at this facility?
How many motorcycles are available in total?
Are there any motorized boats at this facility?
How many motorized boats are available in total?
Is sufficient fuel available today to transport newborns if needed?
Is there a driver available today to transport newborns if needed?
Is there a nurse or any other paramedic available today to transport newborns if needed?
Assessment and management of newborns with congenital abnormalities, including for specialist consultation and referral pathways guidelines, availability and accessibility
Staff routinely provide treatment for congenital abnormalities
CPAP management of preterm resp. distress
Is there walled/piped blended oxygen/medical air in the neonatal unit?
Are hand hygiene options available before or immediately at the entrance to the neonatal unit?
Are hand hygiene options available before entry to each room in the neonatal unit?
Are hand hygiene options available in each room in the neonatal unit?
Are disinfection buckets available on the day of the visit?
Is there a clean storage space on the neonatal unit for supplies (e.g. linen, clinical supplies and general equipment)?
What types of separate covered waste bins are available on the neonatal unit?
Does this facility have a fuel-operated generator?
Is the neonatal unit covered by this generator?
Does this generator exclusively cover the neonatal unit?
What neonatal unit equipment does the fuel-operated generator cover?
Does this facility have a battery inverter?
Is the neonatal unit covered by the battery inverter?
Does the battery inverter exclusively cover the neonatal unit?
What neonatal unit equipment does the battery inverter cover?
Does this facility have solar power?
Is the neonatal unit covered by solar power?
Does the solar power exclusively cover the neonatal unit?
What neonatal unit equipment does the solar power cover?
How many power strips/surge protectors are available for use in the neonatal unit?
Which devices are connected to the surge protectors?
Dextrose 10% with normal saline, availability and stockouts in last 4 weeks
Dextrose 5% with normal saline, availability and stockouts in last 4 weeks
Water for injection, availability and stockouts in last 4 weeks
Water for injection, availability and stockouts in last 4 weeks
Disposable latex examination gloves, availability and stockouts in last 4 weeks
Heavy duty gloves, availability and stockouts in last 4 weeks
Prepared disinfection solution, availability and stockouts in last 4 weeks
Surgeon's handbrush with nylon bristles, availability and stockouts in last 4 weeks
Ethanol, availability and stockouts in last 4 weeks
Hypochlorite, availability and stockouts in last 4 weeks
Gloves (disposable), availability and stockouts in last 4 weeks
Gloves (reusable), availability and stockouts in last 4 weeks
Blood pressure apparatus*, availability and functionality
Gauze (any), availability and stockouts in last 4 weeks
Sterile gauze, availability and stockouts in last 4 weeks
Nasogastric (NG) tubes size 3.5 with caps, availability and stockouts in last 4 weeks
Nasogastric (NG) tubes size 4 with caps, availability and stockouts in last 4 weeks
Nasogastric (NG) tubes size 5 with caps, availability and stockouts in last 4 weeks
Nasogastric (NG) tubes size 6 with caps, availability and stockouts in last 4 weeks
Nasogastric (NG) tubes size 8 with caps, availability and stockouts in last 4 weeks
Nasogastric (NG) tubes size 10 with caps, availability and stockouts in last 4 weeks
Pulse oximeter*, availability and functionality
Neonatal sized pulse oximetry probes/sensors (reusable, match pulse oximeter)*, availability and functionality
Neonatal sized pulse oximetry probes/sensors (consumable, match pulse oximeter)
How many pulse oximeters are there?
Recharger for batteries*, availability and functionality
Stethoscope (neonatal)*, availability and functionality
Suction catheters (size 5), availability and stockouts in last 4 weeks
Suction catheters (size 6), availability and stockouts in last 4 weeks
Suction catheters (size 8), availability and stockouts in last 4 weeks
Suction catheters (size 10), availability and stockouts in last 4 weeks
Swabs and/or cotton wool balls, availability and stockouts in last 4 weeks
Thermometers (analog for newborns that measure 32°C-43°C; must measure below 35.5°C)*, availability and functionality
Thermometers (digital for newborns that measure 32°C-43°C; must measure below 35.5°C)*, availability and functionality
Wall clock/timer with second hand*, availability and functionality
How many digital thermometers for newborns are there?
Penguin sucker, availability and stockouts in last 4 weeks
Continuous temperature monitor* (not part of radiant warmer), availability and functionality
How many continuous temperature monitors are there?
Adhesive tape, availability and stockouts in last 4 weeks
Respiratory rate monitor*, availability and functionality
Oxygen blenders*, availability and functionality
Oxygen, bottled/cylinder*, availability and functionality
Oxygen concentrator*, availability and functionality
Oxygen humidifiers*, availability and functionality
Oxygen flow splitter for newborn*, availability and functionality
How many oxygen concentrators are there?
CPAP driver system (standard or bubble CPAP) with accessories*, availability and functionality
CPAP hats, availability and stockouts in last 4 weeks
CPAP nasal cannula, availability and stockouts in last 4 weeks
CPAP prongs, availability and stockouts in last 4 weeks
CPAP tubing, availability and stockouts in last 4 weeks
Distilled water, availability and stockouts in last 4 weeks
CPAP initiation and weaning protocols, availability and accessibility
CPAP wall chart, availability and accessibility
Staff routinely provide CPAP treatment to a newborn
Were you trained during pre-service training on how to place newborn on continuous positive airway pressure (CPAP) therapy?
Have you in the past 5 years received a formal in-service course on how to place newborn on continuous positive airway pressure (CPAP)?
Have you in the past 5 years received on the job training on how to place newborn on continuous positive airway pressure (CPAP)?
Exchange transfusion for a newborn
Are hand hygiene options available before or immediately at the entrance to the neonatal unit?
Are hand hygiene options available before entry to each room in the neonatal unit?
Are hand hygiene options available in each room in the neonatal unit?
What types of separate covered waste bins are available on the neonatal unit?
Test tubes, availability and stockouts in last 4 weeks
Blood typing reagents, availability and stockouts in last 4 weeks
Cross-matching reagents, availability and stockouts in last 4 weeks
Bags for collecting blood and airway needle for giving blood, availability and stockouts in last 4 weeks
Blood glucose (e.g. glucometer and test strips), availability and outsourcing
Serum bilirubin (unconjugated), availability and outsourcing
Glucose 6-phosphate dehydrogenase deficiency (G6PD) screening, availability and outsourcing
Full blood count (FBC)/Full blood examination (FBE), availability and outsourcing
Hemoglobin (hemocue) or hematocrit testing (erythrocyte volume fraction), availability and outsourcing
How many laboratory technicians are currently employed by this facility?
Laboratory technicians are physically present Monday-Friday during the day
Laboratory technicians are physically present Monday-Friday during the night
Laboratory technicians are physically present Saturday during the day
Laboratory technicians are physically present Saturday during the night
Laboratory technicians are physically present Sunday during the day
Blood typing and cross matching, availability and outsourcing
Coombs test, availability and outsourcing
Storage of fresh whole blood, including type O, availability and outsourcing
Blood screening for HIV, availability and outsourcing
Blood screening for Hepatitis B, availability and outsourcing
Blood screening for Hepatitis C, availability and outsourcing
Blood screening for syphilis, availability and outsourcing
Blood screening for malaria, availability and outsourcing
Blood screening for sickle cell, availability and outsourcing
Which, if any, types of blood are in stock and ready for transfusion?
In the last 7 days, how many bilirubin tests were requested by the neonatal unit?
In the last 7 days, how many bilirubin test results were received by the neonatal unit?
Antiseptics, availability and stockouts in last 4 weeks
Disposable latex examination gloves, availability and stockouts in last 4 weeks
Heavy duty gloves, availability and stockouts in last 4 weeks
Ethanol, availability and stockouts in last 4 weeks
Gloves (disposable), availability and stockouts in last 4 weeks
Gloves (reusable), availability and stockouts in last 4 weeks
Gauze (any), availability and stockouts in last 4 weeks
Sterile gauze, availability and stockouts in last 4 weeks
Magill's forceps, availability and stockouts in last 4 weeks
Sterile (low flow) lancet for heel pricks, availability and stockouts in last 4 weeks
Suture set, availability and stockouts in last 4 weeks
Swabs and/or cotton wool balls, availability and stockouts in last 4 weeks
Thermometers (analog for newborns that measure 32°C-43°C; must measure below 35.5°C), availability and functionality
Thermometers (digital for newborns that measure 32°C-43°C; must measure below 35.5°C), availability and functionality
Umbilical vein catheters size 3.5, availability and stockouts in last 4 weeks
Umbilical vein catheters size 5, availability and stockouts in last 4 weeks
How many digital thermometers for newborns are there?
Continuous temperature monitor (not part of radiant warmer), availability and functionality
How many continuous temperature monitors are there?
Adhesive tape, availability and stockouts in last 4 weeks
Sterile syringes (size 1), availability and stockouts in last 4 weeks
Sterile syringes (size 2), availability and stockouts in last 4 weeks
Sterile syringes (size 5), availability and stockouts in last 4 weeks
Sterile syringes (size 10), availability and stockouts in last 4 weeks
Stopcocks 2 or 3 way, availability and stockouts in last 4 weeks
Exchange transfusion sets (may be shared with any unit), availability and stockouts in last 4 weeks
Icterometer, availability and stockouts in last 4 weeks
Bilirubinometer, availability and functionality
Test strips for bilirubinometer, availability and stockouts in last 4 weeks
Transcutaneous bilirubinometers, availability and functionality
Treatment thresholds for exchange transfusion, availability and accessibility
Exchange transfusion procedural guidelines, availability and accessibility
Follow-up of at-risk newborns
Discharge protocol , availability and accessibility
Developmental follow-up protocol, availability and accessibility
Do parents receive formal counselling about their child's condition before discharge or a training programme on discharge to help them become confident carers?
