# Supplementary material for: Quantifying health facility service readiness for small and sick newborn care: comparing standards-based and WHO level-2 + scoring for 64 hospitals implementing with NEST360 in Kenya, Malawi, Nigeria, and Tanzania
Source: BMC Pediatr. 2024 Mar 12;23(Suppl 2):656. doi: 10.1186/s12887-024-04578-5 (PMC10935770; doi:10.1186/s12887-024-04578-5)
Supplement: Supplementary file 4 — Additional file 4. Local ethical approval for the complex evaluation of the implementation of a small and sick newborn care package with NEST360. [file 12887_2024_4578_MOESM4_ESM.xlsx]

## Sheet: Sheet1
Institutional Review Boards	Date Granted	Number/REF
United Kingdom: London School of Hygiene & Tropical Medicine (LSHTM) Research Ethics Committee	2020-09-21	21892
Malawi: National Health Sciences Research Committee (NHSRC)	2020-01-10	NHSRC 1180
Kenya: Kenya Medical Research Institute (KEMRI)	2021-05-27	KEMRI/SERU/CGMR-C/229/4203
Kenya: Maseno University Ethics Review Committee	2020-02-24	MSU/DRPI/MUERC/00810/19
Tanzania: Ifakara Health Institute (IHI)	2020-01-14	IHI/IRB/No: 01-2020
Tanzania: National Institute for Medical Research (NIMRI)	2020-04-20	NIMR/HQ/R.8a/Vol. IX/3405
Nigeria: Lagos University Teaching Hospital (LUTH) Health Research Ethics Committee	2020-02-10	ADM/DCST/HREC/APP/3487
Nigeria: University of Ibadan/University College Hospital (UI/UCH) Ethics Committee	2020-05-13	NHREC/05/01/2008a
