# Supplementary material for: Quantifying health facility service readiness for small and sick newborn care: comparing standards-based and WHO level-2 + scoring for 64 hospitals implementing with NEST360 in Kenya, Malawi, Nigeria, and Tanzania
Source: BMC Pediatr. 2024 Mar 12;23(Suppl 2):656. doi: 10.1186/s12887-024-04578-5 (PMC10935770; doi:10.1186/s12887-024-04578-5)
Supplement: Supplementary file 5 — Additional file 5. Heat map of standards-based service readiness scores by HSBB module and sub-modules for 68 neonatal units at 64 hospitals implementing with NEST360 at baseline. [file 12887_2024_4578_MOESM5_ESM.xlsx]

## Sheet: Sheet1
	M001	M002	M003	M004	M005	M006	M007	M008	M009	M010	M011	M012	M013	M014	M015	M016	M017	M018	M019	M020	M021	M022	M023	M024	M025	M026	M027	M028	M029	M030	M031	M032	M033	M034	M035	M036	M037	K017	K040	K041	K044	K051	K052	K053	K055	K058	K063	K071	K072
Overall (max=2037)	49	58	46	48	52	50	50	45	49	63	45	45	48	51	50	48	49	49	53	47	58	54	50	45	59	48	50	50	44	59	43	50	51	60	46	60	40	67	70	67	64	56	61	56	63	61	55	66	62
Medical devices and supplies (max=1228)	41	46	37	36	43	38	39	36	39	53	38	39	37	43	40	42	37	39	45	41	43	50	51	44	48	37	38	38	33	43	37	39	42	38	40	47	33	63	59	47	49	46	51	58	42	50	49	48	48
Medical device requirements	34	34	40	36	37	34	37	34	35	44	37	29	34	46	28	38	34	37	43	37	30	40	46	41	42	32	34	34	32	26	35	35	41	24	42	31	23	60	50	40	39	42	42	49	35	31	31	44	44
Laboratory	67	72	58	60	66	68	66	52	64	82	59	57	69	77	76	65	62	65	77	56	78	80	76	62	66	63	66	69	59	86	71	62	62	75	47	85	61	94	83	81	84	67	90	77	72	84	79	75	63
Pharmacy	58	50	40	44	59	48	50	51	53	46	48	44	43	44	38	57	45	47	55	53	43	66	60	59	68	49	50	45	35	43	37	53	53	37	61	52	59	72	72	51	60	61	62	57	61	58	63	53	59
Biomedical workshop	9	N/A	6	4	18	7	5	11	8	N/A	9	N/A	8	5	N/A	10	9	8	6	17	N/A	24	29	13	22	10	8	8	9	N/A	7	12	11	N/A	9	N/A	2	29	42	23	22	18	20	N/A	8	N/A	45	22	31
Human resources (max=334)	55	71	41	50	57	51	58	54	42	79	44	63	53	57	66	61	48	49	48	54	61	60	61	49	69	54	48	57	46	65	44	57	44	74	42	74	40	66	72	72	62	49	59	75	72	61	57	67	62
People	20	32	20	28	31	25	35	23	9	39	19	19	34	33	32	25	22	31	12	20	21	20	16	30	34	33	27	33	27	22	17	33	11	32	8	32	12	47	45	41	47	25	44	34	41	41	44	42	43
Education	81	82	54	88	80	74	83	66	27	91	20	82	73	59	81	86	59	73	29	83	83	72	83	79	90	76	78	82	54	90	12	80	24	90	29	94	65	80	88	82	61	59	66	88	83	77	83	76	66
Enabling Environment	64	76	47	50	61	46	60	63	61	84	62	74	55	68	64	57	57	51	69	60	73	70	74	50	68	57	50	48	52	58	62	60	63	75	60	68	32	72	79	77	68	56	64	78	83	55	56	75	69
Infrastructure (max=260)	52	57	52	55	54	58	59	55	46	61	56	52	45	59	49	54	48	56	49	54	51	66	57	57	69	46	51	64	55	67	53	51	58	67	51	62	47	69	66	62	64	60	64	65	51	59	55	65	60
Electrical power	45	47	52	70	60	59	73	62	60	60	52	58	52	52	62	49	55	66	62	54	51	74	48	62	74	49	57	77	62	67	69	59	59	77	52	57	42	66	48	60	54	46	56	53	40	58	54	52	46
Medical gases and vacuum	0	0	0	0	0	0	0	0	0	100	0	0	0	0	100	0	0	0	0	0	0	0	25	25	0	0	0	0	0	0	0	12	0	100	12	0	0	88	50	75	100	88	75	100	57	33	100	75	75
Referral	37	62	46	46	42	49	59	44	40	75	64	60	33	67	34	44	33	49	46	49	38	64	58	49	72	42	60	67	51	53	62	53	44	47	53	56	33	74	65	51	66	58	74	67	58	42	56	65	63
Space and design	63	37	24	24	37	39	37	33	23	42	56	19	30	46	41	47	31	47	43	44	41	50	49	57	75	27	29	31	37	64	32	31	55	42	46	54	31	60	64	54	63	62	57	58	43	48	47	67	67
WASH	61	74	73	68	69	77	67	71	55	61	61	57	58	72	48	69	63	61	49	67	67	76	68	59	67	58	57	77	64	78	54	58	71	81	55	76	69	71	80	72	66	66	67	77	60	79	55	72	64
Information Systems (max=145)	49	54	48	46	44	53	45	49	44	61	48	49	51	47	68	50	49	49	54	46	60	48	45	45	54	56	55	53	48	59	49	42	48	67	38	71	27	68	83	75	68	80	74	73	80	82	65	66	64
Data collection	65	65	60	52	66	60	62	66	66	64	60	57	60	57	73	63	68	52	65	60	69	49	69	52	68	68	68	65	58	65	55	54	66	67	52	74	34	89	89	85	75	91	80	73	84	84	69	80	82
Data management	71	33	76	41	53	65	71	65	29	33	47	33	71	35	67	82	47	53	53	53	56	59	59	65	53	59	47	65	59	44	47	71	41	67	35	62	53	88	88	71	59	88	88	89	88	100	65	71	82
MPDSR	33	N/A	17	33	17	33	0	0	17	N/A	0	N/A	33	17	N/A	0	50	33	67	0	N/A	33	0	17	0	17	33	33	33	N/A	17	17	50	N/A	17	N/A	17	17	100	100	83	67	50	N/A	50	N/A	67	17	100
Foundations	25	29	30	42	20	44	23	29	25	71	39	29	38	41	50	30	29	45	41	32	29	44	18	33	45	45	45	39	35	47	46	21	29	64	25	64	12	41	71	62	61	66	64	67	75	67	59	54	34
Family Centred Care (max=57)	26	39	12	18	40	18	27	28	28	27	16	0	16	23	8	23	19	14	35	19	35	16	51	30	46	14	16	14	20	19	18	40	26	15	21	8	33	42	51	67	40	32	49	37	60	17	28	60	67
Organisation of care	29	43	11	15	38	11	23	25	25	29	8	0	15	17	8	23	15	12	27	17	38	17	46	28	44	12	12	11	15	17	17	42	25	17	19	8	33	42	50	69	42	31	46	41	58	15	27	62	62
Discharge and early development	33	N/A	33	33	67	33	33	33	33	N/A	100	N/A	33	33	N/A	0	33	33	100	33	N/A	33	100	67	33	33	33	33	33	N/A	33	33	33	N/A	33	N/A	33	33	100	100	33	100	100	N/A	100	N/A	33	100	100
KMC	0	0	25	50	50	75	50	50	50	0	50	0	25	75	0	25	75	25	75	50	0	0	75	50	75	25	50	50	50	50	25	25	25	0	25	0	25	50	25	25	25	0	50	0	50	33	50	0	100
Parent power	0	N/A	0	0	50	50	50	50	50	N/A	0	N/A	0	50	N/A	50	0	0	50	0	N/A	0	50	0	50	0	0	0	50	N/A	0	50	50	N/A	50	N/A	50	50	50	50	50	0	50	N/A	50	N/A	0	50	50
Governance (max=17)	71	N/A	82	82	71	82	71	47	94	N/A	71	N/A	88	76	N/A	59	94	88	88	65	N/A	81	35	47	71	82	94	76	65	N/A	56	71	88	N/A	82	N/A	59	94	88	76	100	71	71	N/A	71	N/A	76	88	71
[truncated: 19 more columns]
